# Supplementary material for: Modern pollen data from the Canadian Arctic, 1972–1973
Source: Sci Data. 2017 May 16;4:170065. doi: 10.1038/sdata.2017.65 (PMC5433388; doi:10.1038/sdata.2017.65)
Supplement: Supplementary file 1 [file sdata201765-isa1.zip]

Archive with 5 entries (5 files):
- i_Investigation.txt
- s_study_Stolze.txt
- a_taubertuffy_Stolze.txt
- a_mosslichen_Stolze.txt
- a_vegetation_Stolze.txt
