# Supplementary material for: Modern pollen data from the Canadian Arctic, 1972–1973
Source: Sci Data. 2017 May 16;4:170065. doi: 10.1038/sdata.2017.65 (PMC5433388; doi:10.1038/sdata.2017.65)
Supplement: Supplementary file 1 [file sdata201765-isa1.zip › i_Investigation.txt]

# Investigation File generated for Scientific Data with Investigation File Authoring Tool version 0.1.0 on 21/04/2017 - This metadata file is CC0
ONTOLOGY SOURCE REFERENCE
Term Source Name	GAZ	UO	OBI	ERO	PO	ENVO	EFO
Term Source File	http://data.bioontology.org/ontologies/GAZ	http://data.bioontology.org/ontologies/UO	http://data.bioontology.org/ontologies/OBI	http://data.bioontology.org/ontologies/ERO	http://data.bioontology.org/ontologies/PO	http://data.bioontology.org/ontologies/ENVO	http://data.bioontology.org/ontologies/EFO
Term Source Version	$Revision: 1.512 $	unknown	2014-08-18	2013-08-02	Version # 20	releases/2014-09-16	2.81
Term Source Description	Gazetteer	Units of Measurement Ontology	Ontology for Biomedical Investigations	Eagle-I Research Resource Ontology	Plant Ontology	Environment Ontology	Experimental Factor Ontology
INVESTIGATION
Investigation Identifier
Investigation Title
Investigation Description
Investigation Submission Date
Investigation Public Release Date
INVESTIGATION PUBLICATIONS
Investigation PubMed ID
Investigation Publication DOI
Investigation Publication Author List
Investigation Publication Title
Investigation Publication Status
Investigation Publication Status Term Accession Number
Investigation Publication Status Term Source REF
INVESTIGATION CONTACTS
Investigation Person Last Name
Investigation Person Mid Initials
Investigation Person First Name
Investigation Person Address
Investigation Person Phone
Investigation Person Fax
Investigation Person Email
Investigation Person Affiliation
Investigation Person Roles
Investigation Person Roles Term Accession Number
Investigation Person Roles Term Source REF
STUDY
Study Identifier	10.1038/sdata.2017.65
Study Title	Modern pollen data from the Canadian Arctic, 1972–1973
Study Submission Date	23/01/2017
Study Public Release Date	16/05/2017
Study Description	http://www.nature.com/articles/sdata201765#abstract
Study File Name	s_study_Stolze.txt
Comment[Subject Keywords]	//;///;//;///
Comment[Manuscript Licence]	CC BY-4.0
Comment[Experimental Metadata Licence]	CC0
Comment[Supplementary Information File Name]	
Comment[Supplementary Information File Type]	x-zip-compressed
Comment[Supplementary Information File URL]	http://www.nature.com/articles/sdata201765#supplementary-information
Comment[Data Repository]	PANGAEA;PANGAEA;PANGAEA;PANGAEA;figshare
Comment[Data Record Accession]	doi:10.1594/PANGAEA.869619;doi:10.1594/PANGAEA.869616;doi:10.1594/PANGAEA.869617;doi:10.1594/PANGAEA.869614;doi:10.6084/m9.figshare.c.3722644
Comment[Data Record URI]	https://doi.pangaea.de/10.1594/PANGAEA.869619;https://doi.pangaea.de/10.1594/PANGAEA.869616;https://doi.pangaea.de/10.1594/PANGAEA.869617;https://doi.pangaea.de/10.1594/PANGAEA.869614;https://doi.org/10.6084/m9.figshare.c.3722644
STUDY DESIGN DESCRIPTORS
Study Design Type	observation design	time series design	species comparison design	biodiversity assessment objective
Study Design Type Term Accession Number	OBI:0300311	OBI:0500020	OBI:0001310	OBI:0001969
Study Design Type Term Source REF	OBI	OBI	OBI	OBI
STUDY PUBLICATIONS
Study PubMed ID	""	""
Study Publication DOI	doi:10.2307/1551050	doi:10.1038/273140a0
Study Publication Author List	""	""
Study Publication Title	""	""
Study Publication Status	published	published
Study Publication Status Term Accession Number		
Study Publication Status Term Source REF		
STUDY FACTORS
Study Factor Name	sampling period
Study Factor Type	temporal_interval
Study Factor Type Term Accession Number	http://www.ifomis.org/bfo/1.1/span#TemporalInterval
Study Factor Type Term Source REF	ERO
STUDY ASSAYS
Study Assay Measurement Type	pollen	pollen	vegetation layer
Study Assay Measurement Type Term Accession Number	PO:0025281	PO:0025281	ENVO:01000355
Study Assay Measurement Type Term Source REF	PO	PO	ENVO
Study Assay Technology Type	pollen sampler	lichen and moss polster	photography
Study Assay Technology Type Term Accession Number	""	""	ERO:0001250
Study Assay Technology Type Term Source REF	""	""	ERO
Study Assay Technology Platform	Tauber and Benninghoff	""	""
Study Assay File Name	a_taubertuffy_Stolze.txt	a_mosslichen_Stolze.txt	a_vegetation_Stolze.txt
STUDY PROTOCOLS
Study Protocol Name	Research Design	Setting out the collectors and sample collection	Tauber samplers	Benninghoff or 'Tuffy' sampler	Sample preparation	Pollen counting	Data Analysis	Moss and lichen polsters	Vegetation description
Study Protocol Type	study design	selection	sample collection protocol	sample collection protocol	sample preparation for assay	data collection method	data transformation	sample collection protocol	data collection method
Study Protocol Type Term Accession Number	OBI:0500000	OBI:0001928	http://www.ebi.ac.uk/efo/EFO_0005518	http://www.ebi.ac.uk/efo/EFO_0005518	OBI:0000073	ERO:0001932	OBI:0200000	http://www.ebi.ac.uk/efo/EFO_0005518	ERO:0001932
Study Protocol Type Term Source REF	OBI	OBI	EFO	EFO	OBI	ERO	OBI	EFO	ERO
Study Protocol Description									
Study Protocol URI	""	""	""	""	""	""	""	""	""
Study Protocol Version									
Study Protocol Parameters Name	""	""	""	""	""	""	""	""	""
Study Protocol Parameters Name Term Accession Number	""	""	""	""	""	""	""	""	""
Study Protocol Parameters Name Term Source REF	""	""	""	""	""	""	""	""	""
Study Protocol Components Name	""	""	""	""	""	""	""	""	""
Study Protocol Components Type	""	""	""	""	""	""	""	""	""
Study Protocol Components Type Term Accession Number	""	""	""	""	""	""	""	""	""
Study Protocol Components Type Term Source REF	""	""	""	""	""	""	""	""	""
STUDY CONTACTS
Study Person Last Name	Nichols	Stolze
Study Person First Name	Harvey	Susann
Study Person Mid Initials		
Study Person Email	harvey.nichols@colorado.edu	susann.stolze@colorado.edu
Study Person Phone		
Study Person Fax		
Study Person Address		
Study Person Affiliation	Department of Ecology and Evolutionary Biology, University of Colorado, Boulder, Colorado 80309, USA	Institute of Arctic and Alpine Research, University of Colorado, Boulder, Colorado 80303, USA
Study Person Roles		
Study Person Roles Term Accession Number		
Study Person Roles Term Source REF		
Comment[Study Person ORCID]		
Comment[Funder]		
Comment[FundRef ID]		
Comment[Funder Term Source REF]		
Comment[Grant Identifier]		
