# Supplementary material for: Modern pollen data from the Canadian Arctic, 1972–1973
Source: Sci Data. 2017 May 16;4:170065. doi: 10.1038/sdata.2017.65 (PMC5433388; doi:10.1038/sdata.2017.65)
Supplement: Supplementary file 1 [file sdata201765-isa1.zip › s_study_Stolze.txt]

Source Name	Characteristics[geographical location]	Term Source REF	Term Accession Number	Comment[vegetation]	Characteristics[environment type]	Term Source REF	Term Accession Number	Characteristics[latitude]	Unit	Term Source REF	Term Accession Number	Characteristics[longitude]	Unit	Term Source REF	Term Accession Number	Characteristics[altitude]	Unit	Term Source REF	Term Accession Number	Protocol REF	Sample Name	Factor Value[sampling period]
Nueltin Lake	Canada	GAZ	GAZ:00002560	Lichen Woodland	lichen woodland			60.033326	degree	UO	UO:0000185	-99.85001	degree	UO	UO:0000185	278	meter	UO	UO:0000008	Research Design	S1	sampling period
Nueltin Lake	Canada	GAZ	GAZ:00002560	Arctic Tree-line Ecotone	Arctic tree-line ecotone			60.166667	degree	UO	UO:0000185	-99.733333	degree	UO	UO:0000185	288	meter	UO	UO:0000008	Research Design	S2	sampling period
Nueltin Lake	Canada	GAZ	GAZ:00002560	Arctic Tree-line Ecotone	Arctic tree-line ecotone			60.35	degree	UO	UO:0000185	-99.7	degree	UO	UO:0000185	280	meter	UO	UO:0000008	Research Design	S3	sampling period
Nueltin Lake	Canada	GAZ	GAZ:00002560	Arctic Tree-line Ecotone	Arctic tree-line ecotone			60.427389	degree	UO	UO:0000185	-99.698935	degree	UO	UO:0000185	288	meter	UO	UO:0000008	Research Design	S4	sampling period
Nueltin Lake	Canada	GAZ	GAZ:00002560	Arctic Tree-line Ecotone	Arctic tree-line ecotone			60.566667	degree	UO	UO:0000185	-99.4	degree	UO	UO:0000185	277	meter	UO	UO:0000008	Research Design	S5	sampling period
Nueltin Lake	Canada	GAZ	GAZ:00002560	Arctic Tree-line Ecotone	Arctic tree-line ecotone			60.663577	degree	UO	UO:0000185	-99.370961	degree	UO	UO:0000185	291	meter	UO	UO:0000008	Research Design	S6	sampling period
Nueltin Lake	Canada	GAZ	GAZ:00002560	Arctic Tree-line Ecotone	Arctic tree-line ecotone			60.795969	degree	UO	UO:0000185	-99.226468	degree	UO	UO:0000185	277	meter	UO	UO:0000008	Research Design	S7	sampling period
Sealhole Lake	Canada	GAZ	GAZ:00002560	Arctic Tree-line Ecotone	Arctic tree-line ecotone			60.830892	degree	UO	UO:0000185	-98.979698	degree	UO	UO:0000185	279	meter	UO	UO:0000008	Research Design	S8	sampling period
Sealhole Lake	Canada	GAZ	GAZ:00002560	Arctic Tree-line Ecotone	Arctic tree-line ecotone			60.856597	degree	UO	UO:0000185	-98.705317	degree	UO	UO:0000185	267	meter	UO	UO:0000008	Research Design	S9	sampling period
Ennadai Lake	Canada	GAZ	GAZ:00002560	Arctic Tree-line Ecotone	Arctic tree-line ecotone			61.129808	degree	UO	UO:0000185	-100.891756	degree	UO	UO:0000185	314	meter	UO	UO:0000008	Research Design	S10	sampling period
Unnamed lake	Canada	GAZ	GAZ:00002560	Arctic Tree-line Ecotone	Arctic tree-line ecotone			61.61919	degree	UO	UO:0000185	-100.1246	degree	UO	UO:0000185	310	meter	UO	UO:0000008	Research Design	S11	sampling period
Unnamed lake	Canada	GAZ	GAZ:00002560	Tundra	tundra	ENVO	ENVO:01000180	62.033333	degree	UO	UO:0000185	-99.733333	degree	UO	UO:0000185	280	meter	UO	UO:0000008	Research Design	S12	sampling period
Yathkyed Lake	Canada	GAZ	GAZ:00002560	Tundra	tundra	ENVO	ENVO:01000180	62.768176	degree	UO	UO:0000185	-98.366584	degree	UO	UO:0000185	141	meter	UO	UO:0000008	Research Design	S13	sampling period
Unnamed lake	Canada	GAZ	GAZ:00002560	Tundra	tundra	ENVO	ENVO:01000180	63.27906	degree	UO	UO:0000185	-97.759126	degree	UO	UO:0000185	127	meter	UO	UO:0000008	Research Design	S14	sampling period
Unnamed lake	Canada	GAZ	GAZ:00002560	Tundra	tundra	ENVO	ENVO:01000180	63.702037	degree	UO	UO:0000185	-97.616306	degree	UO	UO:0000185	128	meter	UO	UO:0000008	Research Design	S15	sampling period
Unnamed lake	Canada	GAZ	GAZ:00002560	Tundra	tundra	ENVO	ENVO:01000180	63.983333	degree	UO	UO:0000185	-96.5	degree	UO	UO:0000185	63	meter	UO	UO:0000008	Research Design	S16	sampling period
Baker Lake	Canada	GAZ	GAZ:00002560	Tundra	tundra	ENVO	ENVO:01000180	64.315026	degree	UO	UO:0000185	-96.009323	degree	UO	UO:0000185	14	meter	UO	UO:0000008	Research Design	S17	sampling period
Tehek Lake	Canada	GAZ	GAZ:00002560	Tundra	tundra	ENVO	ENVO:01000180	64.694359	degree	UO	UO:0000185	-95.446982	degree	UO	UO:0000185	126	meter	UO	UO:0000008	Research Design	S18	sampling period
Unnamed lake	Canada	GAZ	GAZ:00002560	Tundra	tundra	ENVO	ENVO:01000180	65.294252	degree	UO	UO:0000185	-95.001545	degree	UO	UO:0000185	154	meter	UO	UO:0000008	Research Design	S19	sampling period
Esker Lake	Canada	GAZ	GAZ:00002560	Tundra	tundra	ENVO	ENVO:01000180	66.216667	degree	UO	UO:0000185	-92.383333	degree	UO	UO:0000185	260	meter	UO	UO:0000008	Research Design	S20	sampling period
Sandspit Lake	Canada	GAZ	GAZ:00002560	Tundra	tundra	ENVO	ENVO:01000180	66.910925	degree	UO	UO:0000185	-91.351772	degree	UO	UO:0000185	290	meter	UO	UO:0000008	Research Design	S21	sampling period
Pelly Bay	Canada	GAZ	GAZ:00002560	Tundra	tundra	ENVO	ENVO:01000180	68.436944	degree	UO	UO:0000185	-89.726111	degree	UO	UO:0000185	198	meter	UO	UO:0000008	Research Design	S22	sampling period
Keith Bay	Canada	GAZ	GAZ:00002560	Tundra	tundra	ENVO	ENVO:01000180	68.255486	degree	UO	UO:0000185	-88.173705	degree	UO	UO:0000185	12	meter	UO	UO:0000008	Research Design	S23	sampling period
Mackar Inlet	Canada	GAZ	GAZ:00002560	Tundra	tundra	ENVO	ENVO:01000180	68.300426	degree	UO	UO:0000185	-85.674577	degree	UO	UO:0000185	324	meter	UO	UO:0000008	Research Design	S24	sampling period
Sarcpa Lake	Canada	GAZ	GAZ:00002560	Tundra	tundra	ENVO	ENVO:01000180	68.565407	degree	UO	UO:0000185	-83.48149	degree	UO	UO:0000185	285	meter	UO	UO:0000008	Research Design	S25	sampling period
Hall Beach	Canada	GAZ	GAZ:00002560	Tundra	tundra	ENVO	ENVO:01000180	68.760675	degree	UO	UO:0000185	-81.226412	degree	UO	UO:0000185	0	meter	UO	UO:0000008	Research Design	S26	sampling period
Longstaff Bluff	Canada	GAZ	GAZ:00002560	Tundra	tundra	ENVO	ENVO:01000180	68.936731	degree	UO	UO:0000185	-75.291767	degree	UO	UO:0000185	12	meter	UO	UO:0000008	Research Design	S27	sampling period
Dewar Lakes	Canada	GAZ	GAZ:00002560	Tundra	tundra	ENVO	ENVO:01000180	68.627988	degree	UO	UO:0000185	-71.119459	degree	UO	UO:0000185	176	meter	UO	UO:0000008	Research Design	S28	sampling period
Cape Christian	Canada	GAZ	GAZ:00002560	Tundra	tundra	ENVO	ENVO:01000180	70.526308	degree	UO	UO:0000185	-68.297373	degree	UO	UO:0000185	0	meter	UO	UO:0000008	Research Design	S29	sampling period
Eskimo Point	Canada	GAZ	GAZ:00002560	Tundra	tundra	ENVO	ENVO:01000180	61.098989	degree	UO	UO:0000185	-94.06793	degree	UO	UO:0000185	6	meter	UO	UO:0000008	Research Design	A	sampling period
Whale Cove	Canada	GAZ	GAZ:00002560	Tundra	tundra	ENVO	ENVO:01000180	62.171917	degree	UO	UO:0000185	-92.578395	degree	UO	UO:0000185	7	meter	UO	UO:0000008	Research Design	B	sampling period
Rankin Inlet	Canada	GAZ	GAZ:00002560	Tundra	tundra	ENVO	ENVO:01000180	62.810448	degree	UO	UO:0000185	-92.086065	degree	UO	UO:0000185	20	meter	UO	UO:0000008	Research Design	C	sampling period
Chesterfield	Canada	GAZ	GAZ:00002560	Tundra	tundra	ENVO	ENVO:01000180	63.344887	degree	UO	UO:0000185	-90.729393	degree	UO	UO:0000185	7	meter	UO	UO:0000008	Research Design	D	sampling period
Repulse Bay	Canada	GAZ	GAZ:00002560	Tundra	tundra	ENVO	ENVO:01000180	66.523324	degree	UO	UO:0000185	-86.240276	degree	UO	UO:0000185	19	meter	UO	UO:0000008	Research Design	E	sampling period
