# Supplementary material for: Modern pollen data from the Canadian Arctic, 1972–1973
Source: Sci Data. 2017 May 16;4:170065. doi: 10.1038/sdata.2017.65 (PMC5433388; doi:10.1038/sdata.2017.65)
Supplement: Supplementary file 1 [file sdata201765-isa1.zip › a_taubertuffy_Stolze.txt]

Sample Name	Protocol REF	Protocol REF	Comment[sample number]	Protocol REF	Protocol REF	Assay Name	Raw Data File	Comment[Data Repository]	Comment[Data Record Accession]	Comment[Data Record URI]	Protocol REF	Derived Data File	Comment[Data Repository]	Comment[Data Record Accession]	Comment[Data Record URI]	Protocol REF	Derived Data File	Comment[Data Repository]	Comment[Data Record Accession]	Comment[Data Record URI]	Factor Value[sampling period]
S1	Setting out the collectors and sample collection	Tauber samplers	TAU_2	Sample preparation	Pollen counting	S1_T3_TAU_2A	Nichols-Stolze_2017_TauTuff.tab	PANGAEA	doi:10.1594/PANGAEA.869614	https://doi.pangaea.de/10.1594/PANGAEA.869614	Data Analysis	Nichols-Stolze_2017_xlsxfiles.tab	PANGAEA	doi:10.1594/PANGAEA.869619	https://doi.pangaea.de/10.1594/PANGAEA.869619	Data Analysis	Nichols and Stolze_Count Data.xls	figshare	doi:10.6084/m9.figshare.c.3722644	https://doi.org/10.6084/m9.figshare.c.3722644	197308
S1	Setting out the collectors and sample collection	Tauber samplers	TAU_2	Sample preparation	Pollen counting	S1_T3_TAU_2B	Nichols-Stolze_2017_TauTuff.tab	PANGAEA	doi:10.1594/PANGAEA.869614	https://doi.pangaea.de/10.1594/PANGAEA.869614	Data Analysis	Nichols-Stolze_2017_xlsxfiles.tab	PANGAEA	doi:10.1594/PANGAEA.869619	https://doi.pangaea.de/10.1594/PANGAEA.869619	Data Analysis	Nichols and Stolze_Count Data.xls	figshare	doi:10.6084/m9.figshare.c.3722644	https://doi.org/10.6084/m9.figshare.c.3722644	197308
S1	Setting out the collectors and sample collection	Tauber samplers	TAU_3	Sample preparation	Pollen counting	S1_T3_TAU_3A	Nichols-Stolze_2017_TauTuff.tab	PANGAEA	doi:10.1594/PANGAEA.869614	https://doi.pangaea.de/10.1594/PANGAEA.869614	Data Analysis	Nichols-Stolze_2017_xlsxfiles.tab	PANGAEA	doi:10.1594/PANGAEA.869619	https://doi.pangaea.de/10.1594/PANGAEA.869619	Data Analysis	Nichols and Stolze_Count Data.xls	figshare	doi:10.6084/m9.figshare.c.3722644	https://doi.org/10.6084/m9.figshare.c.3722644	197308
S1	Setting out the collectors and sample collection	Tauber samplers	TAU_3	Sample preparation	Pollen counting	S1_T3_TAU_3B	Nichols-Stolze_2017_TauTuff.tab	PANGAEA	doi:10.1594/PANGAEA.869614	https://doi.pangaea.de/10.1594/PANGAEA.869614	Data Analysis	Nichols-Stolze_2017_xlsxfiles.tab	PANGAEA	doi:10.1594/PANGAEA.869619	https://doi.pangaea.de/10.1594/PANGAEA.869619	Data Analysis	Nichols and Stolze_Count Data.xls	figshare	doi:10.6084/m9.figshare.c.3722644	https://doi.org/10.6084/m9.figshare.c.3722644	197308
S1	Setting out the collectors and sample collection	Benninghoff or 'Tuffy' sampler	TFY	Sample preparation	Pollen counting	S1_T3_TFY_A	Nichols-Stolze_2017_TauTuff.tab	PANGAEA	doi:10.1594/PANGAEA.869614	https://doi.pangaea.de/10.1594/PANGAEA.869614	Data Analysis	Nichols-Stolze_2017_xlsxfiles.tab	PANGAEA	doi:10.1594/PANGAEA.869619	https://doi.pangaea.de/10.1594/PANGAEA.869619	Data Analysis	Nichols and Stolze_Count Data.xls	figshare	doi:10.6084/m9.figshare.c.3722644	https://doi.org/10.6084/m9.figshare.c.3722644	197308
S1	Setting out the collectors and sample collection	Benninghoff or 'Tuffy' sampler	TFY	Sample preparation	Pollen counting	S1_T3_TFY_B	Nichols-Stolze_2017_TauTuff.tab	PANGAEA	doi:10.1594/PANGAEA.869614	https://doi.pangaea.de/10.1594/PANGAEA.869614	Data Analysis	Nichols-Stolze_2017_xlsxfiles.tab	PANGAEA	doi:10.1594/PANGAEA.869619	https://doi.pangaea.de/10.1594/PANGAEA.869619	Data Analysis	Nichols and Stolze_Count Data.xls	figshare	doi:10.6084/m9.figshare.c.3722644	https://doi.org/10.6084/m9.figshare.c.3722644	197308
S1	Setting out the collectors and sample collection	Benninghoff or 'Tuffy' sampler	TFY	Sample preparation	Pollen counting	S1_T3_TFY_C	Nichols-Stolze_2017_TauTuff.tab	PANGAEA	doi:10.1594/PANGAEA.869614	https://doi.pangaea.de/10.1594/PANGAEA.869614	Data Analysis	Nichols-Stolze_2017_xlsxfiles.tab	PANGAEA	doi:10.1594/PANGAEA.869619	https://doi.pangaea.de/10.1594/PANGAEA.869619	Data Analysis	Nichols and Stolze_Count Data.xls	figshare	doi:10.6084/m9.figshare.c.3722644	https://doi.org/10.6084/m9.figshare.c.3722644	197308
S2	Setting out the collectors and sample collection	Tauber samplers	TAU_1	Sample preparation	Pollen counting	S2_T3_TAU_1	Nichols-Stolze_2017_TauTuff.tab	PANGAEA	doi:10.1594/PANGAEA.869614	https://doi.pangaea.de/10.1594/PANGAEA.869614	Data Analysis	Nichols-Stolze_2017_xlsxfiles.tab	PANGAEA	doi:10.1594/PANGAEA.869619	https://doi.pangaea.de/10.1594/PANGAEA.869619	Data Analysis	Nichols and Stolze_Count Data.xls	figshare	doi:10.6084/m9.figshare.c.3722644	https://doi.org/10.6084/m9.figshare.c.3722644	197308
S2	Setting out the collectors and sample collection	Tauber samplers	TAU_2	Sample preparation	Pollen counting	S2_T3_TAU_2	Nichols-Stolze_2017_TauTuff.tab	PANGAEA	doi:10.1594/PANGAEA.869614	https://doi.pangaea.de/10.1594/PANGAEA.869614	Data Analysis	Nichols-Stolze_2017_xlsxfiles.tab	PANGAEA	doi:10.1594/PANGAEA.869619	https://doi.pangaea.de/10.1594/PANGAEA.869619	Data Analysis	Nichols and Stolze_Count Data.xls	figshare	doi:10.6084/m9.figshare.c.3722644	https://doi.org/10.6084/m9.figshare.c.3722644	197308
S2	Setting out the collectors and sample collection	Tauber samplers	TAU_3	Sample preparation	Pollen counting	S2_T3_TAU_3A	Nichols-Stolze_2017_TauTuff.tab	PANGAEA	doi:10.1594/PANGAEA.869614	https://doi.pangaea.de/10.1594/PANGAEA.869614	Data Analysis	Nichols-Stolze_2017_xlsxfiles.tab	PANGAEA	doi:10.1594/PANGAEA.869619	https://doi.pangaea.de/10.1594/PANGAEA.869619	Data Analysis	Nichols and Stolze_Count Data.xls	figshare	doi:10.6084/m9.figshare.c.3722644	https://doi.org/10.6084/m9.figshare.c.3722644	197308
S2	Setting out the collectors and sample collection	Tauber samplers	TAU_3	Sample preparation	Pollen counting	S2_T3_TAU_3B	Nichols-Stolze_2017_TauTuff.tab	PANGAEA	doi:10.1594/PANGAEA.869614	https://doi.pangaea.de/10.1594/PANGAEA.869614	Data Analysis	Nichols-Stolze_2017_xlsxfiles.tab	PANGAEA	doi:10.1594/PANGAEA.869619	https://doi.pangaea.de/10.1594/PANGAEA.869619	Data Analysis	Nichols and Stolze_Count Data.xls	figshare	doi:10.6084/m9.figshare.c.3722644	https://doi.org/10.6084/m9.figshare.c.3722644	197308
S2	Setting out the collectors and sample collection	Benninghoff or 'Tuffy' sampler	TFY	Sample preparation	Pollen counting	S2_T3_TFY_A	Nichols-Stolze_2017_TauTuff.tab	PANGAEA	doi:10.1594/PANGAEA.869614	https://doi.pangaea.de/10.1594/PANGAEA.869614	Data Analysis	Nichols-Stolze_2017_xlsxfiles.tab	PANGAEA	doi:10.1594/PANGAEA.869619	https://doi.pangaea.de/10.1594/PANGAEA.869619	Data Analysis	Nichols and Stolze_Count Data.xls	figshare	doi:10.6084/m9.figshare.c.3722644	https://doi.org/10.6084/m9.figshare.c.3722644	197308
S2	Setting out the collectors and sample collection	Benninghoff or 'Tuffy' sampler	TFY	Sample preparation	Pollen counting	S2_T3_TFY_B	Nichols-Stolze_2017_TauTuff.tab	PANGAEA	doi:10.1594/PANGAEA.869614	https://doi.pangaea.de/10.1594/PANGAEA.869614	Data Analysis	Nichols-Stolze_2017_xlsxfiles.tab	PANGAEA	doi:10.1594/PANGAEA.869619	https://doi.pangaea.de/10.1594/PANGAEA.869619	Data Analysis	Nichols and Stolze_Count Data.xls	figshare	doi:10.6084/m9.figshare.c.3722644	https://doi.org/10.6084/m9.figshare.c.3722644	197308
S3	Setting out the collectors and sample collection	Tauber samplers	TAU_1	Sample preparation	Pollen counting	S3_T3_TAU_1	Nichols-Stolze_2017_TauTuff.tab	PANGAEA	doi:10.1594/PANGAEA.869614	https://doi.pangaea.de/10.1594/PANGAEA.869614	Data Analysis	Nichols-Stolze_2017_xlsxfiles.tab	PANGAEA	doi:10.1594/PANGAEA.869619	https://doi.pangaea.de/10.1594/PANGAEA.869619	Data Analysis	Nichols and Stolze_Count Data.xls	figshare	doi:10.6084/m9.figshare.c.3722644	https://doi.org/10.6084/m9.figshare.c.3722644	197308
S3	Setting out the collectors and sample collection	Tauber samplers	TAU_2	Sample preparation	Pollen counting	S3_T3_TAU_2	Nichols-Stolze_2017_TauTuff.tab	PANGAEA	doi:10.1594/PANGAEA.869614	https://doi.pangaea.de/10.1594/PANGAEA.869614	Data Analysis	Nichols-Stolze_2017_xlsxfiles.tab	PANGAEA	doi:10.1594/PANGAEA.869619	https://doi.pangaea.de/10.1594/PANGAEA.869619	Data Analysis	Nichols and Stolze_Count Data.xls	figshare	doi:10.6084/m9.figshare.c.3722644	https://doi.org/10.6084/m9.figshare.c.3722644	197308
S3	Setting out the collectors and sample collection	Tauber samplers	TAU_3	Sample preparation	Pollen counting	S3_T3_TAU_3	Nichols-Stolze_2017_TauTuff.tab	PANGAEA	doi:10.1594/PANGAEA.869614	https://doi.pangaea.de/10.1594/PANGAEA.869614	Data Analysis	Nichols-Stolze_2017_xlsxfiles.tab	PANGAEA	doi:10.1594/PANGAEA.869619	https://doi.pangaea.de/10.1594/PANGAEA.869619	Data Analysis	Nichols and Stolze_Count Data.xls	figshare	doi:10.6084/m9.figshare.c.3722644	https://doi.org/10.6084/m9.figshare.c.3722644	197308
S3	Setting out the collectors and sample collection	Benninghoff or 'Tuffy' sampler	TFY	Sample preparation	Pollen counting	S3_T3_TFY	Nichols-Stolze_2017_TauTuff.tab	PANGAEA	doi:10.1594/PANGAEA.869614	https://doi.pangaea.de/10.1594/PANGAEA.869614	Data Analysis	Nichols-Stolze_2017_xlsxfiles.tab	PANGAEA	doi:10.1594/PANGAEA.869619	https://doi.pangaea.de/10.1594/PANGAEA.869619	Data Analysis	Nichols and Stolze_Count Data.xls	figshare	doi:10.6084/m9.figshare.c.3722644	https://doi.org/10.6084/m9.figshare.c.3722644	197308
S4	Setting out the collectors and sample collection	Tauber samplers	TAU_2	Sample preparation	Pollen counting	S4_T3_TAU_2	Nichols-Stolze_2017_TauTuff.tab	PANGAEA	doi:10.1594/PANGAEA.869614	https://doi.pangaea.de/10.1594/PANGAEA.869614	Data Analysis	Nichols-Stolze_2017_xlsxfiles.tab	PANGAEA	doi:10.1594/PANGAEA.869619	https://doi.pangaea.de/10.1594/PANGAEA.869619	Data Analysis	Nichols and Stolze_Count Data.xls	figshare	doi:10.6084/m9.figshare.c.3722644	https://doi.org/10.6084/m9.figshare.c.3722644	197308
S4	Setting out the collectors and sample collection	Tauber samplers	TAU_3	Sample preparation	Pollen counting	S4_T3_TAU_3A	Nichols-Stolze_2017_TauTuff.tab	PANGAEA	doi:10.1594/PANGAEA.869614	https://doi.pangaea.de/10.1594/PANGAEA.869614	Data Analysis	Nichols-Stolze_2017_xlsxfiles.tab	PANGAEA	doi:10.1594/PANGAEA.869619	https://doi.pangaea.de/10.1594/PANGAEA.869619	Data Analysis	Nichols and Stolze_Count Data.xls	figshare	doi:10.6084/m9.figshare.c.3722644	https://doi.org/10.6084/m9.figshare.c.3722644	197308
S4	Setting out the collectors and sample collection	Tauber samplers	TAU_3	Sample preparation	Pollen counting	S4_T3_TAU_3B	Nichols-Stolze_2017_TauTuff.tab	PANGAEA	doi:10.1594/PANGAEA.869614	https://doi.pangaea.de/10.1594/PANGAEA.869614	Data Analysis	Nichols-Stolze_2017_xlsxfiles.tab	PANGAEA	doi:10.1594/PANGAEA.869619	https://doi.pangaea.de/10.1594/PANGAEA.869619	Data Analysis	Nichols and Stolze_Count Data.xls	figshare	doi:10.6084/m9.figshare.c.3722644	https://doi.org/10.6084/m9.figshare.c.3722644	197308
S4	Setting out the collectors and sample collection	Benninghoff or 'Tuffy' sampler	TFY	Sample preparation	Pollen counting	S4_T3_TFY	Nichols-Stolze_2017_TauTuff.tab	PANGAEA	doi:10.1594/PANGAEA.869614	https://doi.pangaea.de/10.1594/PANGAEA.869614	Data Analysis	Nichols-Stolze_2017_xlsxfiles.tab	PANGAEA	doi:10.1594/PANGAEA.869619	https://doi.pangaea.de/10.1594/PANGAEA.869619	Data Analysis	Nichols and Stolze_Count Data.xls	figshare	doi:10.6084/m9.figshare.c.3722644	https://doi.org/10.6084/m9.figshare.c.3722644	197308
S5	Setting out the collectors and sample collection	Tauber samplers	TAU_1	Sample preparation	Pollen counting	S5_T3_TAU_1A	Nichols-Stolze_2017_TauTuff.tab	PANGAEA	doi:10.1594/PANGAEA.869614	https://doi.pangaea.de/10.1594/PANGAEA.869614	Data Analysis	Nichols-Stolze_2017_xlsxfiles.tab	PANGAEA	doi:10.1594/PANGAEA.869619	https://doi.pangaea.de/10.1594/PANGAEA.869619	Data Analysis	Nichols and Stolze_Count Data.xls	figshare	doi:10.6084/m9.figshare.c.3722644	https://doi.org/10.6084/m9.figshare.c.3722644	197308
S5	Setting out the collectors and sample collection	Tauber samplers	TAU_1	Sample preparation	Pollen counting	S5_T3_TAU_1B	Nichols-Stolze_2017_TauTuff.tab	PANGAEA	doi:10.1594/PANGAEA.869614	https://doi.pangaea.de/10.1594/PANGAEA.869614	Data Analysis	Nichols-Stolze_2017_xlsxfiles.tab	PANGAEA	doi:10.1594/PANGAEA.869619	https://doi.pangaea.de/10.1594/PANGAEA.869619	Data Analysis	Nichols and Stolze_Count Data.xls	figshare	doi:10.6084/m9.figshare.c.3722644	https://doi.org/10.6084/m9.figshare.c.3722644	197308
S5	Setting out the collectors and sample collection	Tauber samplers	TAU_2	Sample preparation	Pollen counting	S5_T3_TAU_2A	Nichols-Stolze_2017_TauTuff.tab	PANGAEA	doi:10.1594/PANGAEA.869614	https://doi.pangaea.de/10.1594/PANGAEA.869614	Data Analysis	Nichols-Stolze_2017_xlsxfiles.tab	PANGAEA	doi:10.1594/PANGAEA.869619	https://doi.pangaea.de/10.1594/PANGAEA.869619	Data Analysis	Nichols and Stolze_Count Data.xls	figshare	doi:10.6084/m9.figshare.c.3722644	https://doi.org/10.6084/m9.figshare.c.3722644	197308
S5	Setting out the collectors and sample collection	Tauber samplers	TAU_2	Sample preparation	Pollen counting	S5_T3_TAU_2B	Nichols-Stolze_2017_TauTuff.tab	PANGAEA	doi:10.1594/PANGAEA.869614	https://doi.pangaea.de/10.1594/PANGAEA.869614	Data Analysis	Nichols-Stolze_2017_xlsxfiles.tab	PANGAEA	doi:10.1594/PANGAEA.869619	https://doi.pangaea.de/10.1594/PANGAEA.869619	Data Analysis	Nichols and Stolze_Count Data.xls	figshare	doi:10.6084/m9.figshare.c.3722644	https://doi.org/10.6084/m9.figshare.c.3722644	197308
S5	Setting out the collectors and sample collection	Tauber samplers	TAU_3	Sample preparation	Pollen counting	S5_T3_TAU_3A	Nichols-Stolze_2017_TauTuff.tab	PANGAEA	doi:10.1594/PANGAEA.869614	https://doi.pangaea.de/10.1594/PANGAEA.869614	Data Analysis	Nichols-Stolze_2017_xlsxfiles.tab	PANGAEA	doi:10.1594/PANGAEA.869619	https://doi.pangaea.de/10.1594/PANGAEA.869619	Data Analysis	Nichols and Stolze_Count Data.xls	figshare	doi:10.6084/m9.figshare.c.3722644	https://doi.org/10.6084/m9.figshare.c.3722644	197308
S5	Setting out the collectors and sample collection	Tauber samplers	TAU_3	Sample preparation	Pollen counting	S5_T3_TAU_3B	Nichols-Stolze_2017_TauTuff.tab	PANGAEA	doi:10.1594/PANGAEA.869614	https://doi.pangaea.de/10.1594/PANGAEA.869614	Data Analysis	Nichols-Stolze_2017_xlsxfiles.tab	PANGAEA	doi:10.1594/PANGAEA.869619	https://doi.pangaea.de/10.1594/PANGAEA.869619	Data Analysis	Nichols and Stolze_Count Data.xls	figshare	doi:10.6084/m9.figshare.c.3722644	https://doi.org/10.6084/m9.figshare.c.3722644	197308
S5	Setting out the collectors and sample collection	Tauber samplers	TAU_3	Sample preparation	Pollen counting	S5_T3_TAU_3C	Nichols-Stolze_2017_TauTuff.tab	PANGAEA	doi:10.1594/PANGAEA.869614	https://doi.pangaea.de/10.1594/PANGAEA.869614	Data Analysis	Nichols-Stolze_2017_xlsxfiles.tab	PANGAEA	doi:10.1594/PANGAEA.869619	https://doi.pangaea.de/10.1594/PANGAEA.869619	Data Analysis	Nichols and Stolze_Count Data.xls	figshare	doi:10.6084/m9.figshare.c.3722644	https://doi.org/10.6084/m9.figshare.c.3722644	197308
S5	Setting out the collectors and sample collection	Benninghoff or 'Tuffy' sampler	TFY	Sample preparation	Pollen counting	S5_T3_TFY_A	Nichols-Stolze_2017_TauTuff.tab	PANGAEA	doi:10.1594/PANGAEA.869614	https://doi.pangaea.de/10.1594/PANGAEA.869614	Data Analysis	Nichols-Stolze_2017_xlsxfiles.tab	PANGAEA	doi:10.1594/PANGAEA.869619	https://doi.pangaea.de/10.1594/PANGAEA.869619	Data Analysis	Nichols and Stolze_Count Data.xls	figshare	doi:10.6084/m9.figshare.c.3722644	https://doi.org/10.6084/m9.figshare.c.3722644	197308
S5	Setting out the collectors and sample collection	Benninghoff or 'Tuffy' sampler	TFY	Sample preparation	Pollen counting	S5_T3_TFY_B	Nichols-Stolze_2017_TauTuff.tab	PANGAEA	doi:10.1594/PANGAEA.869614	https://doi.pangaea.de/10.1594/PANGAEA.869614	Data Analysis	Nichols-Stolze_2017_xlsxfiles.tab	PANGAEA	doi:10.1594/PANGAEA.869619	https://doi.pangaea.de/10.1594/PANGAEA.869619	Data Analysis	Nichols and Stolze_Count Data.xls	figshare	doi:10.6084/m9.figshare.c.3722644	https://doi.org/10.6084/m9.figshare.c.3722644	197308
S6	Setting out the collectors and sample collection	Tauber samplers	TAU_1	Sample preparation	Pollen counting	S6_T3_TAU_1A	Nichols-Stolze_2017_TauTuff.tab	PANGAEA	doi:10.1594/PANGAEA.869614	https://doi.pangaea.de/10.1594/PANGAEA.869614	Data Analysis	Nichols-Stolze_2017_xlsxfiles.tab	PANGAEA	doi:10.1594/PANGAEA.869619	https://doi.pangaea.de/10.1594/PANGAEA.869619	Data Analysis	Nichols and Stolze_Count Data.xls	figshare	doi:10.6084/m9.figshare.c.3722644	https://doi.org/10.6084/m9.figshare.c.3722644	197308
S6	Setting out the collectors and sample collection	Tauber samplers	TAU_1	Sample preparation	Pollen counting	S6_T3_TAU_1B	Nichols-Stolze_2017_TauTuff.tab	PANGAEA	doi:10.1594/PANGAEA.869614	https://doi.pangaea.de/10.1594/PANGAEA.869614	Data Analysis	Nichols-Stolze_2017_xlsxfiles.tab	PANGAEA	doi:10.1594/PANGAEA.869619	https://doi.pangaea.de/10.1594/PANGAEA.869619	Data Analysis	Nichols and Stolze_Count Data.xls	figshare	doi:10.6084/m9.figshare.c.3722644	https://doi.org/10.6084/m9.figshare.c.3722644	197308
S6	Setting out the collectors and sample collection	Tauber samplers	TAU_2	Sample preparation	Pollen counting	S6_T3_TAU_2	Nichols-Stolze_2017_TauTuff.tab	PANGAEA	doi:10.1594/PANGAEA.869614	https://doi.pangaea.de/10.1594/PANGAEA.869614	Data Analysis	Nichols-Stolze_2017_xlsxfiles.tab	PANGAEA	doi:10.1594/PANGAEA.869619	https://doi.pangaea.de/10.1594/PANGAEA.869619	Data Analysis	Nichols and Stolze_Count Data.xls	figshare	doi:10.6084/m9.figshare.c.3722644	https://doi.org/10.6084/m9.figshare.c.3722644	197308
S6	Setting out the collectors and sample collection	Tauber samplers	TAU_3	Sample preparation	Pollen counting	S6_T3_TAU_3	Nichols-Stolze_2017_TauTuff.tab	PANGAEA	doi:10.1594/PANGAEA.869614	https://doi.pangaea.de/10.1594/PANGAEA.869614	Data Analysis	Nichols-Stolze_2017_xlsxfiles.tab	PANGAEA	doi:10.1594/PANGAEA.869619	https://doi.pangaea.de/10.1594/PANGAEA.869619	Data Analysis	Nichols and Stolze_Count Data.xls	figshare	doi:10.6084/m9.figshare.c.3722644	https://doi.org/10.6084/m9.figshare.c.3722644	197308
S6	Setting out the collectors and sample collection	Benninghoff or 'Tuffy' sampler	TFY	Sample preparation	Pollen counting	S6_T3_TFY_A	Nichols-Stolze_2017_TauTuff.tab	PANGAEA	doi:10.1594/PANGAEA.869614	https://doi.pangaea.de/10.1594/PANGAEA.869614	Data Analysis	Nichols-Stolze_2017_xlsxfiles.tab	PANGAEA	doi:10.1594/PANGAEA.869619	https://doi.pangaea.de/10.1594/PANGAEA.869619	Data Analysis	Nichols and Stolze_Count Data.xls	figshare	doi:10.6084/m9.figshare.c.3722644	https://doi.org/10.6084/m9.figshare.c.3722644	197308
S6	Setting out the collectors and sample collection	Benninghoff or 'Tuffy' sampler	TFY	Sample preparation	Pollen counting	S6_T3_TFY_B	Nichols-Stolze_2017_TauTuff.tab	PANGAEA	doi:10.1594/PANGAEA.869614	https://doi.pangaea.de/10.1594/PANGAEA.869614	Data Analysis	Nichols-Stolze_2017_xlsxfiles.tab	PANGAEA	doi:10.1594/PANGAEA.869619	https://doi.pangaea.de/10.1594/PANGAEA.869619	Data Analysis	Nichols and Stolze_Count Data.xls	figshare	doi:10.6084/m9.figshare.c.3722644	https://doi.org/10.6084/m9.figshare.c.3722644	197308
S7	Setting out the collectors and sample collection	Tauber samplers	TAU_1	Sample preparation	Pollen counting	S7_T3_TAU_1A	Nichols-Stolze_2017_TauTuff.tab	PANGAEA	doi:10.1594/PANGAEA.869614	https://doi.pangaea.de/10.1594/PANGAEA.869614	Data Analysis	Nichols-Stolze_2017_xlsxfiles.tab	PANGAEA	doi:10.1594/PANGAEA.869619	https://doi.pangaea.de/10.1594/PANGAEA.869619	Data Analysis	Nichols and Stolze_Count Data.xls	figshare	doi:10.6084/m9.figshare.c.3722644	https://doi.org/10.6084/m9.figshare.c.3722644	197308
S7	Setting out the collectors and sample collection	Tauber samplers	TAU_1	Sample preparation	Pollen counting	S7_T3_TAU_1B	Nichols-Stolze_2017_TauTuff.tab	PANGAEA	doi:10.1594/PANGAEA.869614	https://doi.pangaea.de/10.1594/PANGAEA.869614	Data Analysis	Nichols-Stolze_2017_xlsxfiles.tab	PANGAEA	doi:10.1594/PANGAEA.869619	https://doi.pangaea.de/10.1594/PANGAEA.869619	Data Analysis	Nichols and Stolze_Count Data.xls	figshare	doi:10.6084/m9.figshare.c.3722644	https://doi.org/10.6084/m9.figshare.c.3722644	197308
S7	Setting out the collectors and sample collection	Tauber samplers	TAU_2	Sample preparation	Pollen counting	S7_T3_TAU_2	Nichols-Stolze_2017_TauTuff.tab	PANGAEA	doi:10.1594/PANGAEA.869614	https://doi.pangaea.de/10.1594/PANGAEA.869614	Data Analysis	Nichols-Stolze_2017_xlsxfiles.tab	PANGAEA	doi:10.1594/PANGAEA.869619	https://doi.pangaea.de/10.1594/PANGAEA.869619	Data Analysis	Nichols and Stolze_Count Data.xls	figshare	doi:10.6084/m9.figshare.c.3722644	https://doi.org/10.6084/m9.figshare.c.3722644	197308
S7	Setting out the collectors and sample collection	Tauber samplers	TAU_3	Sample preparation	Pollen counting	S7_T3_TAU_3	Nichols-Stolze_2017_TauTuff.tab	PANGAEA	doi:10.1594/PANGAEA.869614	https://doi.pangaea.de/10.1594/PANGAEA.869614	Data Analysis	Nichols-Stolze_2017_xlsxfiles.tab	PANGAEA	doi:10.1594/PANGAEA.869619	https://doi.pangaea.de/10.1594/PANGAEA.869619	Data Analysis	Nichols and Stolze_Count Data.xls	figshare	doi:10.6084/m9.figshare.c.3722644	https://doi.org/10.6084/m9.figshare.c.3722644	197308
S7	Setting out the collectors and sample collection	Benninghoff or 'Tuffy' sampler	TFY	Sample preparation	Pollen counting	S7_T3_TFY	Nichols-Stolze_2017_TauTuff.tab	PANGAEA	doi:10.1594/PANGAEA.869614	https://doi.pangaea.de/10.1594/PANGAEA.869614	Data Analysis	Nichols-Stolze_2017_xlsxfiles.tab	PANGAEA	doi:10.1594/PANGAEA.869619	https://doi.pangaea.de/10.1594/PANGAEA.869619	Data Analysis	Nichols and Stolze_Count Data.xls	figshare	doi:10.6084/m9.figshare.c.3722644	https://doi.org/10.6084/m9.figshare.c.3722644	197308
S8	Setting out the collectors and sample collection	Tauber samplers	TAU_1	Sample preparation	Pollen counting	S8_T3_TAU_1A	Nichols-Stolze_2017_TauTuff.tab	PANGAEA	doi:10.1594/PANGAEA.869614	https://doi.pangaea.de/10.1594/PANGAEA.869614	Data Analysis	Nichols-Stolze_2017_xlsxfiles.tab	PANGAEA	doi:10.1594/PANGAEA.869619	https://doi.pangaea.de/10.1594/PANGAEA.869619	Data Analysis	Nichols and Stolze_Count Data.xls	figshare	doi:10.6084/m9.figshare.c.3722644	https://doi.org/10.6084/m9.figshare.c.3722644	197308
S8	Setting out the collectors and sample collection	Tauber samplers	TAU_1	Sample preparation	Pollen counting	S8_T3_TAU_1B	Nichols-Stolze_2017_TauTuff.tab	PANGAEA	doi:10.1594/PANGAEA.869614	https://doi.pangaea.de/10.1594/PANGAEA.869614	Data Analysis	Nichols-Stolze_2017_xlsxfiles.tab	PANGAEA	doi:10.1594/PANGAEA.869619	https://doi.pangaea.de/10.1594/PANGAEA.869619	Data Analysis	Nichols and Stolze_Count Data.xls	figshare	doi:10.6084/m9.figshare.c.3722644	https://doi.org/10.6084/m9.figshare.c.3722644	197308
S8	Setting out the collectors and sample collection	Tauber samplers	TAU_2	Sample preparation	Pollen counting	S8_T3_TAU_2A	Nichols-Stolze_2017_TauTuff.tab	PANGAEA	doi:10.1594/PANGAEA.869614	https://doi.pangaea.de/10.1594/PANGAEA.869614	Data Analysis	Nichols-Stolze_2017_xlsxfiles.tab	PANGAEA	doi:10.1594/PANGAEA.869619	https://doi.pangaea.de/10.1594/PANGAEA.869619	Data Analysis	Nichols and Stolze_Count Data.xls	figshare	doi:10.6084/m9.figshare.c.3722644	https://doi.org/10.6084/m9.figshare.c.3722644	197308
S8	Setting out the collectors and sample collection	Tauber samplers	TAU_2	Sample preparation	Pollen counting	S8_T3_TAU_2B	Nichols-Stolze_2017_TauTuff.tab	PANGAEA	doi:10.1594/PANGAEA.869614	https://doi.pangaea.de/10.1594/PANGAEA.869614	Data Analysis	Nichols-Stolze_2017_xlsxfiles.tab	PANGAEA	doi:10.1594/PANGAEA.869619	https://doi.pangaea.de/10.1594/PANGAEA.869619	Data Analysis	Nichols and Stolze_Count Data.xls	figshare	doi:10.6084/m9.figshare.c.3722644	https://doi.org/10.6084/m9.figshare.c.3722644	197308
S8	Setting out the collectors and sample collection	Tauber samplers	TAU_3	Sample preparation	Pollen counting	S8_T3_TAU_3	Nichols-Stolze_2017_TauTuff.tab	PANGAEA	doi:10.1594/PANGAEA.869614	https://doi.pangaea.de/10.1594/PANGAEA.869614	Data Analysis	Nichols-Stolze_2017_xlsxfiles.tab	PANGAEA	doi:10.1594/PANGAEA.869619	https://doi.pangaea.de/10.1594/PANGAEA.869619	Data Analysis	Nichols and Stolze_Count Data.xls	figshare	doi:10.6084/m9.figshare.c.3722644	https://doi.org/10.6084/m9.figshare.c.3722644	197308
S8	Setting out the collectors and sample collection	Benninghoff or 'Tuffy' sampler	TFY	Sample preparation	Pollen counting	S8_T3_TFY_A	Nichols-Stolze_2017_TauTuff.tab	PANGAEA	doi:10.1594/PANGAEA.869614	https://doi.pangaea.de/10.1594/PANGAEA.869614	Data Analysis	Nichols-Stolze_2017_xlsxfiles.tab	PANGAEA	doi:10.1594/PANGAEA.869619	https://doi.pangaea.de/10.1594/PANGAEA.869619	Data Analysis	Nichols and Stolze_Count Data.xls	figshare	doi:10.6084/m9.figshare.c.3722644	https://doi.org/10.6084/m9.figshare.c.3722644	197308
S8	Setting out the collectors and sample collection	Benninghoff or 'Tuffy' sampler	TFY	Sample preparation	Pollen counting	S8_T3_TFY_B	Nichols-Stolze_2017_TauTuff.tab	PANGAEA	doi:10.1594/PANGAEA.869614	https://doi.pangaea.de/10.1594/PANGAEA.869614	Data Analysis	Nichols-Stolze_2017_xlsxfiles.tab	PANGAEA	doi:10.1594/PANGAEA.869619	https://doi.pangaea.de/10.1594/PANGAEA.869619	Data Analysis	Nichols and Stolze_Count Data.xls	figshare	doi:10.6084/m9.figshare.c.3722644	https://doi.org/10.6084/m9.figshare.c.3722644	197308
S9	Setting out the collectors and sample collection	Tauber samplers	TAU_1	Sample preparation	Pollen counting	S9_T3_TAU_1A	Nichols-Stolze_2017_TauTuff.tab	PANGAEA	doi:10.1594/PANGAEA.869614	https://doi.pangaea.de/10.1594/PANGAEA.869614	Data Analysis	Nichols-Stolze_2017_xlsxfiles.tab	PANGAEA	doi:10.1594/PANGAEA.869619	https://doi.pangaea.de/10.1594/PANGAEA.869619	Data Analysis	Nichols and Stolze_Count Data.xls	figshare	doi:10.6084/m9.figshare.c.3722644	https://doi.org/10.6084/m9.figshare.c.3722644	197308
S9	Setting out the collectors and sample collection	Tauber samplers	TAU_1	Sample preparation	Pollen counting	S9_T3_TAU_1B	Nichols-Stolze_2017_TauTuff.tab	PANGAEA	doi:10.1594/PANGAEA.869614	https://doi.pangaea.de/10.1594/PANGAEA.869614	Data Analysis	Nichols-Stolze_2017_xlsxfiles.tab	PANGAEA	doi:10.1594/PANGAEA.869619	https://doi.pangaea.de/10.1594/PANGAEA.869619	Data Analysis	Nichols and Stolze_Count Data.xls	figshare	doi:10.6084/m9.figshare.c.3722644	https://doi.org/10.6084/m9.figshare.c.3722644	197308
S9	Setting out the collectors and sample collection	Tauber samplers	TAU_2	Sample preparation	Pollen counting	S9_T3_TAU_2A	Nichols-Stolze_2017_TauTuff.tab	PANGAEA	doi:10.1594/PANGAEA.869614	https://doi.pangaea.de/10.1594/PANGAEA.869614	Data Analysis	Nichols-Stolze_2017_xlsxfiles.tab	PANGAEA	doi:10.1594/PANGAEA.869619	https://doi.pangaea.de/10.1594/PANGAEA.869619	Data Analysis	Nichols and Stolze_Count Data.xls	figshare	doi:10.6084/m9.figshare.c.3722644	https://doi.org/10.6084/m9.figshare.c.3722644	197308
S9	Setting out the collectors and sample collection	Tauber samplers	TAU_2	Sample preparation	Pollen counting	S9_T3_TAU_2B	Nichols-Stolze_2017_TauTuff.tab	PANGAEA	doi:10.1594/PANGAEA.869614	https://doi.pangaea.de/10.1594/PANGAEA.869614	Data Analysis	Nichols-Stolze_2017_xlsxfiles.tab	PANGAEA	doi:10.1594/PANGAEA.869619	https://doi.pangaea.de/10.1594/PANGAEA.869619	Data Analysis	Nichols and Stolze_Count Data.xls	figshare	doi:10.6084/m9.figshare.c.3722644	https://doi.org/10.6084/m9.figshare.c.3722644	197308
S9	Setting out the collectors and sample collection	Tauber samplers	TAU_3	Sample preparation	Pollen counting	S9_T3_TAU_3A	Nichols-Stolze_2017_TauTuff.tab	PANGAEA	doi:10.1594/PANGAEA.869614	https://doi.pangaea.de/10.1594/PANGAEA.869614	Data Analysis	Nichols-Stolze_2017_xlsxfiles.tab	PANGAEA	doi:10.1594/PANGAEA.869619	https://doi.pangaea.de/10.1594/PANGAEA.869619	Data Analysis	Nichols and Stolze_Count Data.xls	figshare	doi:10.6084/m9.figshare.c.3722644	https://doi.org/10.6084/m9.figshare.c.3722644	197308
S9	Setting out the collectors and sample collection	Tauber samplers	TAU_3	Sample preparation	Pollen counting	S9_T3_TAU_3B	Nichols-Stolze_2017_TauTuff.tab	PANGAEA	doi:10.1594/PANGAEA.869614	https://doi.pangaea.de/10.1594/PANGAEA.869614	Data Analysis	Nichols-Stolze_2017_xlsxfiles.tab	PANGAEA	doi:10.1594/PANGAEA.869619	https://doi.pangaea.de/10.1594/PANGAEA.869619	Data Analysis	Nichols and Stolze_Count Data.xls	figshare	doi:10.6084/m9.figshare.c.3722644	https://doi.org/10.6084/m9.figshare.c.3722644	197308
S9	Setting out the collectors and sample collection	Benninghoff or 'Tuffy' sampler	TFY	Sample preparation	Pollen counting	S9_T3_TFY_A	Nichols-Stolze_2017_TauTuff.tab	PANGAEA	doi:10.1594/PANGAEA.869614	https://doi.pangaea.de/10.1594/PANGAEA.869614	Data Analysis	Nichols-Stolze_2017_xlsxfiles.tab	PANGAEA	doi:10.1594/PANGAEA.869619	https://doi.pangaea.de/10.1594/PANGAEA.869619	Data Analysis	Nichols and Stolze_Count Data.xls	figshare	doi:10.6084/m9.figshare.c.3722644	https://doi.org/10.6084/m9.figshare.c.3722644	197308
S9	Setting out the collectors and sample collection	Benninghoff or 'Tuffy' sampler	TFY	Sample preparation	Pollen counting	S9_T3_TFY_B	Nichols-Stolze_2017_TauTuff.tab	PANGAEA	doi:10.1594/PANGAEA.869614	https://doi.pangaea.de/10.1594/PANGAEA.869614	Data Analysis	Nichols-Stolze_2017_xlsxfiles.tab	PANGAEA	doi:10.1594/PANGAEA.869619	https://doi.pangaea.de/10.1594/PANGAEA.869619	Data Analysis	Nichols and Stolze_Count Data.xls	figshare	doi:10.6084/m9.figshare.c.3722644	https://doi.org/10.6084/m9.figshare.c.3722644	197308
S10	Setting out the collectors and sample collection	Tauber samplers	TAU_1	Sample preparation	Pollen counting	S10_T2_TAU_1A	Nichols-Stolze_2017_TauTuff.tab	PANGAEA	doi:10.1594/PANGAEA.869614	https://doi.pangaea.de/10.1594/PANGAEA.869614	Data Analysis	Nichols-Stolze_2017_xlsxfiles.tab	PANGAEA	doi:10.1594/PANGAEA.869619	https://doi.pangaea.de/10.1594/PANGAEA.869619	Data Analysis	Nichols and Stolze_Count Data.xls	figshare	doi:10.6084/m9.figshare.c.3722644	https://doi.org/10.6084/m9.figshare.c.3722644	197208
S10	Setting out the collectors and sample collection	Tauber samplers	TAU_1	Sample preparation	Pollen counting	S10_T2_TAU_1B	Nichols-Stolze_2017_TauTuff.tab	PANGAEA	doi:10.1594/PANGAEA.869614	https://doi.pangaea.de/10.1594/PANGAEA.869614	Data Analysis	Nichols-Stolze_2017_xlsxfiles.tab	PANGAEA	doi:10.1594/PANGAEA.869619	https://doi.pangaea.de/10.1594/PANGAEA.869619	Data Analysis	Nichols and Stolze_Count Data.xls	figshare	doi:10.6084/m9.figshare.c.3722644	https://doi.org/10.6084/m9.figshare.c.3722644	197208
S10	Setting out the collectors and sample collection	Tauber samplers	TAU_2	Sample preparation	Pollen counting	S10_T2_TAU_2A	Nichols-Stolze_2017_TauTuff.tab	PANGAEA	doi:10.1594/PANGAEA.869614	https://doi.pangaea.de/10.1594/PANGAEA.869614	Data Analysis	Nichols-Stolze_2017_xlsxfiles.tab	PANGAEA	doi:10.1594/PANGAEA.869619	https://doi.pangaea.de/10.1594/PANGAEA.869619	Data Analysis	Nichols and Stolze_Count Data.xls	figshare	doi:10.6084/m9.figshare.c.3722644	https://doi.org/10.6084/m9.figshare.c.3722644	197208
S10	Setting out the collectors and sample collection	Tauber samplers	TAU_2	Sample preparation	Pollen counting	S10_T2_TAU_2B	Nichols-Stolze_2017_TauTuff.tab	PANGAEA	doi:10.1594/PANGAEA.869614	https://doi.pangaea.de/10.1594/PANGAEA.869614	Data Analysis	Nichols-Stolze_2017_xlsxfiles.tab	PANGAEA	doi:10.1594/PANGAEA.869619	https://doi.pangaea.de/10.1594/PANGAEA.869619	Data Analysis	Nichols and Stolze_Count Data.xls	figshare	doi:10.6084/m9.figshare.c.3722644	https://doi.org/10.6084/m9.figshare.c.3722644	197208
S10	Setting out the collectors and sample collection	Tauber samplers	TAU_3	Sample preparation	Pollen counting	S10_T2_TAU_3	Nichols-Stolze_2017_TauTuff.tab	PANGAEA	doi:10.1594/PANGAEA.869614	https://doi.pangaea.de/10.1594/PANGAEA.869614	Data Analysis	Nichols-Stolze_2017_xlsxfiles.tab	PANGAEA	doi:10.1594/PANGAEA.869619	https://doi.pangaea.de/10.1594/PANGAEA.869619	Data Analysis	Nichols and Stolze_Count Data.xls	figshare	doi:10.6084/m9.figshare.c.3722644	https://doi.org/10.6084/m9.figshare.c.3722644	197208
S10	Setting out the collectors and sample collection	Benninghoff or 'Tuffy' sampler	TFY	Sample preparation	Pollen counting	S10_T2_TFY	Nichols-Stolze_2017_TauTuff.tab	PANGAEA	doi:10.1594/PANGAEA.869614	https://doi.pangaea.de/10.1594/PANGAEA.869614	Data Analysis	Nichols-Stolze_2017_xlsxfiles.tab	PANGAEA	doi:10.1594/PANGAEA.869619	https://doi.pangaea.de/10.1594/PANGAEA.869619	Data Analysis	Nichols and Stolze_Count Data.xls	figshare	doi:10.6084/m9.figshare.c.3722644	https://doi.org/10.6084/m9.figshare.c.3722644	197208
S10	Setting out the collectors and sample collection	Tauber samplers	TAU_1	Sample preparation	Pollen counting	S10_T3_TAU_1A	Nichols-Stolze_2017_TauTuff.tab	PANGAEA	doi:10.1594/PANGAEA.869614	https://doi.pangaea.de/10.1594/PANGAEA.869614	Data Analysis	Nichols-Stolze_2017_xlsxfiles.tab	PANGAEA	doi:10.1594/PANGAEA.869619	https://doi.pangaea.de/10.1594/PANGAEA.869619	Data Analysis	Nichols and Stolze_Count Data.xls	figshare	doi:10.6084/m9.figshare.c.3722644	https://doi.org/10.6084/m9.figshare.c.3722644	197308
S10	Setting out the collectors and sample collection	Tauber samplers	TAU_1	Sample preparation	Pollen counting	S10_T3_TAU_1B	Nichols-Stolze_2017_TauTuff.tab	PANGAEA	doi:10.1594/PANGAEA.869614	https://doi.pangaea.de/10.1594/PANGAEA.869614	Data Analysis	Nichols-Stolze_2017_xlsxfiles.tab	PANGAEA	doi:10.1594/PANGAEA.869619	https://doi.pangaea.de/10.1594/PANGAEA.869619	Data Analysis	Nichols and Stolze_Count Data.xls	figshare	doi:10.6084/m9.figshare.c.3722644	https://doi.org/10.6084/m9.figshare.c.3722644	197308
S10	Setting out the collectors and sample collection	Tauber samplers	TAU_2	Sample preparation	Pollen counting	S10_T3_TAU_2A	Nichols-Stolze_2017_TauTuff.tab	PANGAEA	doi:10.1594/PANGAEA.869614	https://doi.pangaea.de/10.1594/PANGAEA.869614	Data Analysis	Nichols-Stolze_2017_xlsxfiles.tab	PANGAEA	doi:10.1594/PANGAEA.869619	https://doi.pangaea.de/10.1594/PANGAEA.869619	Data Analysis	Nichols and Stolze_Count Data.xls	figshare	doi:10.6084/m9.figshare.c.3722644	https://doi.org/10.6084/m9.figshare.c.3722644	197308
S10	Setting out the collectors and sample collection	Tauber samplers	TAU_2	Sample preparation	Pollen counting	S10_T3_TAU_2B	Nichols-Stolze_2017_TauTuff.tab	PANGAEA	doi:10.1594/PANGAEA.869614	https://doi.pangaea.de/10.1594/PANGAEA.869614	Data Analysis	Nichols-Stolze_2017_xlsxfiles.tab	PANGAEA	doi:10.1594/PANGAEA.869619	https://doi.pangaea.de/10.1594/PANGAEA.869619	Data Analysis	Nichols and Stolze_Count Data.xls	figshare	doi:10.6084/m9.figshare.c.3722644	https://doi.org/10.6084/m9.figshare.c.3722644	197308
S10	Setting out the collectors and sample collection	Tauber samplers	TAU_3	Sample preparation	Pollen counting	S10_T3_TAU_3A	Nichols-Stolze_2017_TauTuff.tab	PANGAEA	doi:10.1594/PANGAEA.869614	https://doi.pangaea.de/10.1594/PANGAEA.869614	Data Analysis	Nichols-Stolze_2017_xlsxfiles.tab	PANGAEA	doi:10.1594/PANGAEA.869619	https://doi.pangaea.de/10.1594/PANGAEA.869619	Data Analysis	Nichols and Stolze_Count Data.xls	figshare	doi:10.6084/m9.figshare.c.3722644	https://doi.org/10.6084/m9.figshare.c.3722644	197308
S10	Setting out the collectors and sample collection	Tauber samplers	TAU_3	Sample preparation	Pollen counting	S10_T3_TAU_3B	Nichols-Stolze_2017_TauTuff.tab	PANGAEA	doi:10.1594/PANGAEA.869614	https://doi.pangaea.de/10.1594/PANGAEA.869614	Data Analysis	Nichols-Stolze_2017_xlsxfiles.tab	PANGAEA	doi:10.1594/PANGAEA.869619	https://doi.pangaea.de/10.1594/PANGAEA.869619	Data Analysis	Nichols and Stolze_Count Data.xls	figshare	doi:10.6084/m9.figshare.c.3722644	https://doi.org/10.6084/m9.figshare.c.3722644	197308
S10	Setting out the collectors and sample collection	Benninghoff or 'Tuffy' sampler	TFY	Sample preparation	Pollen counting	S10_T3_TFY	Nichols-Stolze_2017_TauTuff.tab	PANGAEA	doi:10.1594/PANGAEA.869614	https://doi.pangaea.de/10.1594/PANGAEA.869614	Data Analysis	Nichols-Stolze_2017_xlsxfiles.tab	PANGAEA	doi:10.1594/PANGAEA.869619	https://doi.pangaea.de/10.1594/PANGAEA.869619	Data Analysis	Nichols and Stolze_Count Data.xls	figshare	doi:10.6084/m9.figshare.c.3722644	https://doi.org/10.6084/m9.figshare.c.3722644	197308
S11	Setting out the collectors and sample collection	Tauber samplers	TAU_1	Sample preparation	Pollen counting	S11_T2_TAU_1	Nichols-Stolze_2017_TauTuff.tab	PANGAEA	doi:10.1594/PANGAEA.869614	https://doi.pangaea.de/10.1594/PANGAEA.869614	Data Analysis	Nichols-Stolze_2017_xlsxfiles.tab	PANGAEA	doi:10.1594/PANGAEA.869619	https://doi.pangaea.de/10.1594/PANGAEA.869619	Data Analysis	Nichols and Stolze_Count Data.xls	figshare	doi:10.6084/m9.figshare.c.3722644	https://doi.org/10.6084/m9.figshare.c.3722644	197208
S11	Setting out the collectors and sample collection	Tauber samplers	TAU_2	Sample preparation	Pollen counting	S11_T2_TAU_2	Nichols-Stolze_2017_TauTuff.tab	PANGAEA	doi:10.1594/PANGAEA.869614	https://doi.pangaea.de/10.1594/PANGAEA.869614	Data Analysis	Nichols-Stolze_2017_xlsxfiles.tab	PANGAEA	doi:10.1594/PANGAEA.869619	https://doi.pangaea.de/10.1594/PANGAEA.869619	Data Analysis	Nichols and Stolze_Count Data.xls	figshare	doi:10.6084/m9.figshare.c.3722644	https://doi.org/10.6084/m9.figshare.c.3722644	197208
S11	Setting out the collectors and sample collection	Tauber samplers	TAU_3	Sample preparation	Pollen counting	S11_T2_TAU_3A	Nichols-Stolze_2017_TauTuff.tab	PANGAEA	doi:10.1594/PANGAEA.869614	https://doi.pangaea.de/10.1594/PANGAEA.869614	Data Analysis	Nichols-Stolze_2017_xlsxfiles.tab	PANGAEA	doi:10.1594/PANGAEA.869619	https://doi.pangaea.de/10.1594/PANGAEA.869619	Data Analysis	Nichols and Stolze_Count Data.xls	figshare	doi:10.6084/m9.figshare.c.3722644	https://doi.org/10.6084/m9.figshare.c.3722644	197208
S11	Setting out the collectors and sample collection	Tauber samplers	TAU_3	Sample preparation	Pollen counting	S11_T2_TAU_3B	Nichols-Stolze_2017_TauTuff.tab	PANGAEA	doi:10.1594/PANGAEA.869614	https://doi.pangaea.de/10.1594/PANGAEA.869614	Data Analysis	Nichols-Stolze_2017_xlsxfiles.tab	PANGAEA	doi:10.1594/PANGAEA.869619	https://doi.pangaea.de/10.1594/PANGAEA.869619	Data Analysis	Nichols and Stolze_Count Data.xls	figshare	doi:10.6084/m9.figshare.c.3722644	https://doi.org/10.6084/m9.figshare.c.3722644	197208
S11	Setting out the collectors and sample collection	Benninghoff or 'Tuffy' sampler	TFY	Sample preparation	Pollen counting	S11_T2_TFY	Nichols-Stolze_2017_TauTuff.tab	PANGAEA	doi:10.1594/PANGAEA.869614	https://doi.pangaea.de/10.1594/PANGAEA.869614	Data Analysis	Nichols-Stolze_2017_xlsxfiles.tab	PANGAEA	doi:10.1594/PANGAEA.869619	https://doi.pangaea.de/10.1594/PANGAEA.869619	Data Analysis	Nichols and Stolze_Count Data.xls	figshare	doi:10.6084/m9.figshare.c.3722644	https://doi.org/10.6084/m9.figshare.c.3722644	197208
S11	Setting out the collectors and sample collection	Tauber samplers	TAU_1	Sample preparation	Pollen counting	S11_T3_TAU_1A	Nichols-Stolze_2017_TauTuff.tab	PANGAEA	doi:10.1594/PANGAEA.869614	https://doi.pangaea.de/10.1594/PANGAEA.869614	Data Analysis	Nichols-Stolze_2017_xlsxfiles.tab	PANGAEA	doi:10.1594/PANGAEA.869619	https://doi.pangaea.de/10.1594/PANGAEA.869619	Data Analysis	Nichols and Stolze_Count Data.xls	figshare	doi:10.6084/m9.figshare.c.3722644	https://doi.org/10.6084/m9.figshare.c.3722644	197308
S11	Setting out the collectors and sample collection	Tauber samplers	TAU_1	Sample preparation	Pollen counting	S11_T3_TAU_1B	Nichols-Stolze_2017_TauTuff.tab	PANGAEA	doi:10.1594/PANGAEA.869614	https://doi.pangaea.de/10.1594/PANGAEA.869614	Data Analysis	Nichols-Stolze_2017_xlsxfiles.tab	PANGAEA	doi:10.1594/PANGAEA.869619	https://doi.pangaea.de/10.1594/PANGAEA.869619	Data Analysis	Nichols and Stolze_Count Data.xls	figshare	doi:10.6084/m9.figshare.c.3722644	https://doi.org/10.6084/m9.figshare.c.3722644	197308
S11	Setting out the collectors and sample collection	Tauber samplers	TAU_2	Sample preparation	Pollen counting	S11_T3_TAU_2A	Nichols-Stolze_2017_TauTuff.tab	PANGAEA	doi:10.1594/PANGAEA.869614	https://doi.pangaea.de/10.1594/PANGAEA.869614	Data Analysis	Nichols-Stolze_2017_xlsxfiles.tab	PANGAEA	doi:10.1594/PANGAEA.869619	https://doi.pangaea.de/10.1594/PANGAEA.869619	Data Analysis	Nichols and Stolze_Count Data.xls	figshare	doi:10.6084/m9.figshare.c.3722644	https://doi.org/10.6084/m9.figshare.c.3722644	197308
S11	Setting out the collectors and sample collection	Tauber samplers	TAU_2	Sample preparation	Pollen counting	S11_T3_TAU_2B	Nichols-Stolze_2017_TauTuff.tab	PANGAEA	doi:10.1594/PANGAEA.869614	https://doi.pangaea.de/10.1594/PANGAEA.869614	Data Analysis	Nichols-Stolze_2017_xlsxfiles.tab	PANGAEA	doi:10.1594/PANGAEA.869619	https://doi.pangaea.de/10.1594/PANGAEA.869619	Data Analysis	Nichols and Stolze_Count Data.xls	figshare	doi:10.6084/m9.figshare.c.3722644	https://doi.org/10.6084/m9.figshare.c.3722644	197308
S11	Setting out the collectors and sample collection	Tauber samplers	TAU_3	Sample preparation	Pollen counting	S11_T3_TAU_3A	Nichols-Stolze_2017_TauTuff.tab	PANGAEA	doi:10.1594/PANGAEA.869614	https://doi.pangaea.de/10.1594/PANGAEA.869614	Data Analysis	Nichols-Stolze_2017_xlsxfiles.tab	PANGAEA	doi:10.1594/PANGAEA.869619	https://doi.pangaea.de/10.1594/PANGAEA.869619	Data Analysis	Nichols and Stolze_Count Data.xls	figshare	doi:10.6084/m9.figshare.c.3722644	https://doi.org/10.6084/m9.figshare.c.3722644	197308
S11	Setting out the collectors and sample collection	Tauber samplers	TAU_3	Sample preparation	Pollen counting	S11_T3_TAU_3B	Nichols-Stolze_2017_TauTuff.tab	PANGAEA	doi:10.1594/PANGAEA.869614	https://doi.pangaea.de/10.1594/PANGAEA.869614	Data Analysis	Nichols-Stolze_2017_xlsxfiles.tab	PANGAEA	doi:10.1594/PANGAEA.869619	https://doi.pangaea.de/10.1594/PANGAEA.869619	Data Analysis	Nichols and Stolze_Count Data.xls	figshare	doi:10.6084/m9.figshare.c.3722644	https://doi.org/10.6084/m9.figshare.c.3722644	197308
S11	Setting out the collectors and sample collection	Benninghoff or 'Tuffy' sampler	TFY	Sample preparation	Pollen counting	S11_T3_TFY	Nichols-Stolze_2017_TauTuff.tab	PANGAEA	doi:10.1594/PANGAEA.869614	https://doi.pangaea.de/10.1594/PANGAEA.869614	Data Analysis	Nichols-Stolze_2017_xlsxfiles.tab	PANGAEA	doi:10.1594/PANGAEA.869619	https://doi.pangaea.de/10.1594/PANGAEA.869619	Data Analysis	Nichols and Stolze_Count Data.xls	figshare	doi:10.6084/m9.figshare.c.3722644	https://doi.org/10.6084/m9.figshare.c.3722644	197308
S12	Setting out the collectors and sample collection	Tauber samplers	TAU_1	Sample preparation	Pollen counting	S12_T2_TAU_1	Nichols-Stolze_2017_TauTuff.tab	PANGAEA	doi:10.1594/PANGAEA.869614	https://doi.pangaea.de/10.1594/PANGAEA.869614	Data Analysis	Nichols-Stolze_2017_xlsxfiles.tab	PANGAEA	doi:10.1594/PANGAEA.869619	https://doi.pangaea.de/10.1594/PANGAEA.869619	Data Analysis	Nichols and Stolze_Count Data.xls	figshare	doi:10.6084/m9.figshare.c.3722644	https://doi.org/10.6084/m9.figshare.c.3722644	197208
S12	Setting out the collectors and sample collection	Tauber samplers	TAU_2	Sample preparation	Pollen counting	S12_T2_TAU_2	Nichols-Stolze_2017_TauTuff.tab	PANGAEA	doi:10.1594/PANGAEA.869614	https://doi.pangaea.de/10.1594/PANGAEA.869614	Data Analysis	Nichols-Stolze_2017_xlsxfiles.tab	PANGAEA	doi:10.1594/PANGAEA.869619	https://doi.pangaea.de/10.1594/PANGAEA.869619	Data Analysis	Nichols and Stolze_Count Data.xls	figshare	doi:10.6084/m9.figshare.c.3722644	https://doi.org/10.6084/m9.figshare.c.3722644	197208
S12	Setting out the collectors and sample collection	Tauber samplers	TAU_3	Sample preparation	Pollen counting	S12_T2_TAU_3	Nichols-Stolze_2017_TauTuff.tab	PANGAEA	doi:10.1594/PANGAEA.869614	https://doi.pangaea.de/10.1594/PANGAEA.869614	Data Analysis	Nichols-Stolze_2017_xlsxfiles.tab	PANGAEA	doi:10.1594/PANGAEA.869619	https://doi.pangaea.de/10.1594/PANGAEA.869619	Data Analysis	Nichols and Stolze_Count Data.xls	figshare	doi:10.6084/m9.figshare.c.3722644	https://doi.org/10.6084/m9.figshare.c.3722644	197208
S12	Setting out the collectors and sample collection	Benninghoff or 'Tuffy' sampler	TFY	Sample preparation	Pollen counting	S12_T2_TFY	Nichols-Stolze_2017_TauTuff.tab	PANGAEA	doi:10.1594/PANGAEA.869614	https://doi.pangaea.de/10.1594/PANGAEA.869614	Data Analysis	Nichols-Stolze_2017_xlsxfiles.tab	PANGAEA	doi:10.1594/PANGAEA.869619	https://doi.pangaea.de/10.1594/PANGAEA.869619	Data Analysis	Nichols and Stolze_Count Data.xls	figshare	doi:10.6084/m9.figshare.c.3722644	https://doi.org/10.6084/m9.figshare.c.3722644	197208
S12	Setting out the collectors and sample collection	Tauber samplers	TAU_1	Sample preparation	Pollen counting	S12_T3_TAU_1	Nichols-Stolze_2017_TauTuff.tab	PANGAEA	doi:10.1594/PANGAEA.869614	https://doi.pangaea.de/10.1594/PANGAEA.869614	Data Analysis	Nichols-Stolze_2017_xlsxfiles.tab	PANGAEA	doi:10.1594/PANGAEA.869619	https://doi.pangaea.de/10.1594/PANGAEA.869619	Data Analysis	Nichols and Stolze_Count Data.xls	figshare	doi:10.6084/m9.figshare.c.3722644	https://doi.org/10.6084/m9.figshare.c.3722644	197308
S12	Setting out the collectors and sample collection	Tauber samplers	TAU_2	Sample preparation	Pollen counting	S12_T3_TAU_2	Nichols-Stolze_2017_TauTuff.tab	PANGAEA	doi:10.1594/PANGAEA.869614	https://doi.pangaea.de/10.1594/PANGAEA.869614	Data Analysis	Nichols-Stolze_2017_xlsxfiles.tab	PANGAEA	doi:10.1594/PANGAEA.869619	https://doi.pangaea.de/10.1594/PANGAEA.869619	Data Analysis	Nichols and Stolze_Count Data.xls	figshare	doi:10.6084/m9.figshare.c.3722644	https://doi.org/10.6084/m9.figshare.c.3722644	197308
S12	Setting out the collectors and sample collection	Tauber samplers	TAU_3	Sample preparation	Pollen counting	S12_T3_TAU_3	Nichols-Stolze_2017_TauTuff.tab	PANGAEA	doi:10.1594/PANGAEA.869614	https://doi.pangaea.de/10.1594/PANGAEA.869614	Data Analysis	Nichols-Stolze_2017_xlsxfiles.tab	PANGAEA	doi:10.1594/PANGAEA.869619	https://doi.pangaea.de/10.1594/PANGAEA.869619	Data Analysis	Nichols and Stolze_Count Data.xls	figshare	doi:10.6084/m9.figshare.c.3722644	https://doi.org/10.6084/m9.figshare.c.3722644	197308
S12	Setting out the collectors and sample collection	Benninghoff or 'Tuffy' sampler	TFY	Sample preparation	Pollen counting	S12_T3_TFY	Nichols-Stolze_2017_TauTuff.tab	PANGAEA	doi:10.1594/PANGAEA.869614	https://doi.pangaea.de/10.1594/PANGAEA.869614	Data Analysis	Nichols-Stolze_2017_xlsxfiles.tab	PANGAEA	doi:10.1594/PANGAEA.869619	https://doi.pangaea.de/10.1594/PANGAEA.869619	Data Analysis	Nichols and Stolze_Count Data.xls	figshare	doi:10.6084/m9.figshare.c.3722644	https://doi.org/10.6084/m9.figshare.c.3722644	197308
S13	Setting out the collectors and sample collection	Tauber samplers	TAU_1	Sample preparation	Pollen counting	S13_T2_TAU_1A	Nichols-Stolze_2017_TauTuff.tab	PANGAEA	doi:10.1594/PANGAEA.869614	https://doi.pangaea.de/10.1594/PANGAEA.869614	Data Analysis	Nichols-Stolze_2017_xlsxfiles.tab	PANGAEA	doi:10.1594/PANGAEA.869619	https://doi.pangaea.de/10.1594/PANGAEA.869619	Data Analysis	Nichols and Stolze_Count Data.xls	figshare	doi:10.6084/m9.figshare.c.3722644	https://doi.org/10.6084/m9.figshare.c.3722644	197208
S13	Setting out the collectors and sample collection	Tauber samplers	TAU_1	Sample preparation	Pollen counting	S13_T2_TAU_1B	Nichols-Stolze_2017_TauTuff.tab	PANGAEA	doi:10.1594/PANGAEA.869614	https://doi.pangaea.de/10.1594/PANGAEA.869614	Data Analysis	Nichols-Stolze_2017_xlsxfiles.tab	PANGAEA	doi:10.1594/PANGAEA.869619	https://doi.pangaea.de/10.1594/PANGAEA.869619	Data Analysis	Nichols and Stolze_Count Data.xls	figshare	doi:10.6084/m9.figshare.c.3722644	https://doi.org/10.6084/m9.figshare.c.3722644	197208
S13	Setting out the collectors and sample collection	Tauber samplers	TAU_2	Sample preparation	Pollen counting	S13_T2_TAU_2A	Nichols-Stolze_2017_TauTuff.tab	PANGAEA	doi:10.1594/PANGAEA.869614	https://doi.pangaea.de/10.1594/PANGAEA.869614	Data Analysis	Nichols-Stolze_2017_xlsxfiles.tab	PANGAEA	doi:10.1594/PANGAEA.869619	https://doi.pangaea.de/10.1594/PANGAEA.869619	Data Analysis	Nichols and Stolze_Count Data.xls	figshare	doi:10.6084/m9.figshare.c.3722644	https://doi.org/10.6084/m9.figshare.c.3722644	197208
S13	Setting out the collectors and sample collection	Tauber samplers	TAU_2	Sample preparation	Pollen counting	S13_T2_TAU_2B	Nichols-Stolze_2017_TauTuff.tab	PANGAEA	doi:10.1594/PANGAEA.869614	https://doi.pangaea.de/10.1594/PANGAEA.869614	Data Analysis	Nichols-Stolze_2017_xlsxfiles.tab	PANGAEA	doi:10.1594/PANGAEA.869619	https://doi.pangaea.de/10.1594/PANGAEA.869619	Data Analysis	Nichols and Stolze_Count Data.xls	figshare	doi:10.6084/m9.figshare.c.3722644	https://doi.org/10.6084/m9.figshare.c.3722644	197208
S13	Setting out the collectors and sample collection	Tauber samplers	TAU_3	Sample preparation	Pollen counting	S13_T2_TAU_3A	Nichols-Stolze_2017_TauTuff.tab	PANGAEA	doi:10.1594/PANGAEA.869614	https://doi.pangaea.de/10.1594/PANGAEA.869614	Data Analysis	Nichols-Stolze_2017_xlsxfiles.tab	PANGAEA	doi:10.1594/PANGAEA.869619	https://doi.pangaea.de/10.1594/PANGAEA.869619	Data Analysis	Nichols and Stolze_Count Data.xls	figshare	doi:10.6084/m9.figshare.c.3722644	https://doi.org/10.6084/m9.figshare.c.3722644	197208
S13	Setting out the collectors and sample collection	Tauber samplers	TAU_3	Sample preparation	Pollen counting	S13_T2_TAU_3B	Nichols-Stolze_2017_TauTuff.tab	PANGAEA	doi:10.1594/PANGAEA.869614	https://doi.pangaea.de/10.1594/PANGAEA.869614	Data Analysis	Nichols-Stolze_2017_xlsxfiles.tab	PANGAEA	doi:10.1594/PANGAEA.869619	https://doi.pangaea.de/10.1594/PANGAEA.869619	Data Analysis	Nichols and Stolze_Count Data.xls	figshare	doi:10.6084/m9.figshare.c.3722644	https://doi.org/10.6084/m9.figshare.c.3722644	197208
S13	Setting out the collectors and sample collection	Benninghoff or 'Tuffy' sampler	TFY	Sample preparation	Pollen counting	S13_T2_TFY	Nichols-Stolze_2017_TauTuff.tab	PANGAEA	doi:10.1594/PANGAEA.869614	https://doi.pangaea.de/10.1594/PANGAEA.869614	Data Analysis	Nichols-Stolze_2017_xlsxfiles.tab	PANGAEA	doi:10.1594/PANGAEA.869619	https://doi.pangaea.de/10.1594/PANGAEA.869619	Data Analysis	Nichols and Stolze_Count Data.xls	figshare	doi:10.6084/m9.figshare.c.3722644	https://doi.org/10.6084/m9.figshare.c.3722644	197208
S13	Setting out the collectors and sample collection	Tauber samplers	TAU_1	Sample preparation	Pollen counting	S13_T3_TAU_1	Nichols-Stolze_2017_TauTuff.tab	PANGAEA	doi:10.1594/PANGAEA.869614	https://doi.pangaea.de/10.1594/PANGAEA.869614	Data Analysis	Nichols-Stolze_2017_xlsxfiles.tab	PANGAEA	doi:10.1594/PANGAEA.869619	https://doi.pangaea.de/10.1594/PANGAEA.869619	Data Analysis	Nichols and Stolze_Count Data.xls	figshare	doi:10.6084/m9.figshare.c.3722644	https://doi.org/10.6084/m9.figshare.c.3722644	197308
S13	Setting out the collectors and sample collection	Tauber samplers	TAU_2	Sample preparation	Pollen counting	S13_T3_TAU_2	Nichols-Stolze_2017_TauTuff.tab	PANGAEA	doi:10.1594/PANGAEA.869614	https://doi.pangaea.de/10.1594/PANGAEA.869614	Data Analysis	Nichols-Stolze_2017_xlsxfiles.tab	PANGAEA	doi:10.1594/PANGAEA.869619	https://doi.pangaea.de/10.1594/PANGAEA.869619	Data Analysis	Nichols and Stolze_Count Data.xls	figshare	doi:10.6084/m9.figshare.c.3722644	https://doi.org/10.6084/m9.figshare.c.3722644	197308
S13	Setting out the collectors and sample collection	Tauber samplers	TAU_3	Sample preparation	Pollen counting	S13_T3_TAU_3	Nichols-Stolze_2017_TauTuff.tab	PANGAEA	doi:10.1594/PANGAEA.869614	https://doi.pangaea.de/10.1594/PANGAEA.869614	Data Analysis	Nichols-Stolze_2017_xlsxfiles.tab	PANGAEA	doi:10.1594/PANGAEA.869619	https://doi.pangaea.de/10.1594/PANGAEA.869619	Data Analysis	Nichols and Stolze_Count Data.xls	figshare	doi:10.6084/m9.figshare.c.3722644	https://doi.org/10.6084/m9.figshare.c.3722644	197308
S14	Setting out the collectors and sample collection	Tauber samplers	TAU_1	Sample preparation	Pollen counting	S14_T2_TAU_1	Nichols-Stolze_2017_TauTuff.tab	PANGAEA	doi:10.1594/PANGAEA.869614	https://doi.pangaea.de/10.1594/PANGAEA.869614	Data Analysis	Nichols-Stolze_2017_xlsxfiles.tab	PANGAEA	doi:10.1594/PANGAEA.869619	https://doi.pangaea.de/10.1594/PANGAEA.869619	Data Analysis	Nichols and Stolze_Count Data.xls	figshare	doi:10.6084/m9.figshare.c.3722644	https://doi.org/10.6084/m9.figshare.c.3722644	197208
S14	Setting out the collectors and sample collection	Tauber samplers	TAU_2	Sample preparation	Pollen counting	S14_T2_TAU_2A	Nichols-Stolze_2017_TauTuff.tab	PANGAEA	doi:10.1594/PANGAEA.869614	https://doi.pangaea.de/10.1594/PANGAEA.869614	Data Analysis	Nichols-Stolze_2017_xlsxfiles.tab	PANGAEA	doi:10.1594/PANGAEA.869619	https://doi.pangaea.de/10.1594/PANGAEA.869619	Data Analysis	Nichols and Stolze_Count Data.xls	figshare	doi:10.6084/m9.figshare.c.3722644	https://doi.org/10.6084/m9.figshare.c.3722644	197208
S14	Setting out the collectors and sample collection	Tauber samplers	TAU_2	Sample preparation	Pollen counting	S14_T2_TAU_2B	Nichols-Stolze_2017_TauTuff.tab	PANGAEA	doi:10.1594/PANGAEA.869614	https://doi.pangaea.de/10.1594/PANGAEA.869614	Data Analysis	Nichols-Stolze_2017_xlsxfiles.tab	PANGAEA	doi:10.1594/PANGAEA.869619	https://doi.pangaea.de/10.1594/PANGAEA.869619	Data Analysis	Nichols and Stolze_Count Data.xls	figshare	doi:10.6084/m9.figshare.c.3722644	https://doi.org/10.6084/m9.figshare.c.3722644	197208
S14	Setting out the collectors and sample collection	Tauber samplers	TAU_3	Sample preparation	Pollen counting	S14_T2_TAU_3A	Nichols-Stolze_2017_TauTuff.tab	PANGAEA	doi:10.1594/PANGAEA.869614	https://doi.pangaea.de/10.1594/PANGAEA.869614	Data Analysis	Nichols-Stolze_2017_xlsxfiles.tab	PANGAEA	doi:10.1594/PANGAEA.869619	https://doi.pangaea.de/10.1594/PANGAEA.869619	Data Analysis	Nichols and Stolze_Count Data.xls	figshare	doi:10.6084/m9.figshare.c.3722644	https://doi.org/10.6084/m9.figshare.c.3722644	197208
S14	Setting out the collectors and sample collection	Tauber samplers	TAU_3	Sample preparation	Pollen counting	S14_T2_TAU_3B	Nichols-Stolze_2017_TauTuff.tab	PANGAEA	doi:10.1594/PANGAEA.869614	https://doi.pangaea.de/10.1594/PANGAEA.869614	Data Analysis	Nichols-Stolze_2017_xlsxfiles.tab	PANGAEA	doi:10.1594/PANGAEA.869619	https://doi.pangaea.de/10.1594/PANGAEA.869619	Data Analysis	Nichols and Stolze_Count Data.xls	figshare	doi:10.6084/m9.figshare.c.3722644	https://doi.org/10.6084/m9.figshare.c.3722644	197208
S14	Setting out the collectors and sample collection	Benninghoff or 'Tuffy' sampler	TFY	Sample preparation	Pollen counting	S14_T2_TFY	Nichols-Stolze_2017_TauTuff.tab	PANGAEA	doi:10.1594/PANGAEA.869614	https://doi.pangaea.de/10.1594/PANGAEA.869614	Data Analysis	Nichols-Stolze_2017_xlsxfiles.tab	PANGAEA	doi:10.1594/PANGAEA.869619	https://doi.pangaea.de/10.1594/PANGAEA.869619	Data Analysis	Nichols and Stolze_Count Data.xls	figshare	doi:10.6084/m9.figshare.c.3722644	https://doi.org/10.6084/m9.figshare.c.3722644	197208
S14	Setting out the collectors and sample collection	Tauber samplers	TAU_2	Sample preparation	Pollen counting	S14_T3_TAU_2	Nichols-Stolze_2017_TauTuff.tab	PANGAEA	doi:10.1594/PANGAEA.869614	https://doi.pangaea.de/10.1594/PANGAEA.869614	Data Analysis	Nichols-Stolze_2017_xlsxfiles.tab	PANGAEA	doi:10.1594/PANGAEA.869619	https://doi.pangaea.de/10.1594/PANGAEA.869619	Data Analysis	Nichols and Stolze_Count Data.xls	figshare	doi:10.6084/m9.figshare.c.3722644	https://doi.org/10.6084/m9.figshare.c.3722644	197308
S14	Setting out the collectors and sample collection	Tauber samplers	TAU_3	Sample preparation	Pollen counting	S14_T3_TAU_3	Nichols-Stolze_2017_TauTuff.tab	PANGAEA	doi:10.1594/PANGAEA.869614	https://doi.pangaea.de/10.1594/PANGAEA.869614	Data Analysis	Nichols-Stolze_2017_xlsxfiles.tab	PANGAEA	doi:10.1594/PANGAEA.869619	https://doi.pangaea.de/10.1594/PANGAEA.869619	Data Analysis	Nichols and Stolze_Count Data.xls	figshare	doi:10.6084/m9.figshare.c.3722644	https://doi.org/10.6084/m9.figshare.c.3722644	197308
S15	Setting out the collectors and sample collection	Tauber samplers	TAU_1	Sample preparation	Pollen counting	S15_T3_TAU_1	Nichols-Stolze_2017_TauTuff.tab	PANGAEA	doi:10.1594/PANGAEA.869614	https://doi.pangaea.de/10.1594/PANGAEA.869614	Data Analysis	Nichols-Stolze_2017_xlsxfiles.tab	PANGAEA	doi:10.1594/PANGAEA.869619	https://doi.pangaea.de/10.1594/PANGAEA.869619	Data Analysis	Nichols and Stolze_Count Data.xls	figshare	doi:10.6084/m9.figshare.c.3722644	https://doi.org/10.6084/m9.figshare.c.3722644	197308
S15	Setting out the collectors and sample collection	Tauber samplers	TAU_2	Sample preparation	Pollen counting	S15_T3_TAU_2	Nichols-Stolze_2017_TauTuff.tab	PANGAEA	doi:10.1594/PANGAEA.869614	https://doi.pangaea.de/10.1594/PANGAEA.869614	Data Analysis	Nichols-Stolze_2017_xlsxfiles.tab	PANGAEA	doi:10.1594/PANGAEA.869619	https://doi.pangaea.de/10.1594/PANGAEA.869619	Data Analysis	Nichols and Stolze_Count Data.xls	figshare	doi:10.6084/m9.figshare.c.3722644	https://doi.org/10.6084/m9.figshare.c.3722644	197308
S16	Setting out the collectors and sample collection	Tauber samplers	TAU_1	Sample preparation	Pollen counting	S16_T2_TAU_1	Nichols-Stolze_2017_TauTuff.tab	PANGAEA	doi:10.1594/PANGAEA.869614	https://doi.pangaea.de/10.1594/PANGAEA.869614	Data Analysis	Nichols-Stolze_2017_xlsxfiles.tab	PANGAEA	doi:10.1594/PANGAEA.869619	https://doi.pangaea.de/10.1594/PANGAEA.869619	Data Analysis	Nichols and Stolze_Count Data.xls	figshare	doi:10.6084/m9.figshare.c.3722644	https://doi.org/10.6084/m9.figshare.c.3722644	197208
S16	Setting out the collectors and sample collection	Tauber samplers	TAU_2	Sample preparation	Pollen counting	S16_T2_TAU_2A	Nichols-Stolze_2017_TauTuff.tab	PANGAEA	doi:10.1594/PANGAEA.869614	https://doi.pangaea.de/10.1594/PANGAEA.869614	Data Analysis	Nichols-Stolze_2017_xlsxfiles.tab	PANGAEA	doi:10.1594/PANGAEA.869619	https://doi.pangaea.de/10.1594/PANGAEA.869619	Data Analysis	Nichols and Stolze_Count Data.xls	figshare	doi:10.6084/m9.figshare.c.3722644	https://doi.org/10.6084/m9.figshare.c.3722644	197208
S16	Setting out the collectors and sample collection	Tauber samplers	TAU_2	Sample preparation	Pollen counting	S16_T2_TAU_2B	Nichols-Stolze_2017_TauTuff.tab	PANGAEA	doi:10.1594/PANGAEA.869614	https://doi.pangaea.de/10.1594/PANGAEA.869614	Data Analysis	Nichols-Stolze_2017_xlsxfiles.tab	PANGAEA	doi:10.1594/PANGAEA.869619	https://doi.pangaea.de/10.1594/PANGAEA.869619	Data Analysis	Nichols and Stolze_Count Data.xls	figshare	doi:10.6084/m9.figshare.c.3722644	https://doi.org/10.6084/m9.figshare.c.3722644	197208
S16	Setting out the collectors and sample collection	Tauber samplers	TAU_3	Sample preparation	Pollen counting	S16_T2_TAU_3	Nichols-Stolze_2017_TauTuff.tab	PANGAEA	doi:10.1594/PANGAEA.869614	https://doi.pangaea.de/10.1594/PANGAEA.869614	Data Analysis	Nichols-Stolze_2017_xlsxfiles.tab	PANGAEA	doi:10.1594/PANGAEA.869619	https://doi.pangaea.de/10.1594/PANGAEA.869619	Data Analysis	Nichols and Stolze_Count Data.xls	figshare	doi:10.6084/m9.figshare.c.3722644	https://doi.org/10.6084/m9.figshare.c.3722644	197208
S16	Setting out the collectors and sample collection	Benninghoff or 'Tuffy' sampler	TFY	Sample preparation	Pollen counting	S16_T2_TFY_A	Nichols-Stolze_2017_TauTuff.tab	PANGAEA	doi:10.1594/PANGAEA.869614	https://doi.pangaea.de/10.1594/PANGAEA.869614	Data Analysis	Nichols-Stolze_2017_xlsxfiles.tab	PANGAEA	doi:10.1594/PANGAEA.869619	https://doi.pangaea.de/10.1594/PANGAEA.869619	Data Analysis	Nichols and Stolze_Count Data.xls	figshare	doi:10.6084/m9.figshare.c.3722644	https://doi.org/10.6084/m9.figshare.c.3722644	197208
S16	Setting out the collectors and sample collection	Benninghoff or 'Tuffy' sampler	TFY	Sample preparation	Pollen counting	S16_T2_TFY_B	Nichols-Stolze_2017_TauTuff.tab	PANGAEA	doi:10.1594/PANGAEA.869614	https://doi.pangaea.de/10.1594/PANGAEA.869614	Data Analysis	Nichols-Stolze_2017_xlsxfiles.tab	PANGAEA	doi:10.1594/PANGAEA.869619	https://doi.pangaea.de/10.1594/PANGAEA.869619	Data Analysis	Nichols and Stolze_Count Data.xls	figshare	doi:10.6084/m9.figshare.c.3722644	https://doi.org/10.6084/m9.figshare.c.3722644	197208
S16	Setting out the collectors and sample collection	Tauber samplers	TAU_1	Sample preparation	Pollen counting	S16_T3_TAU_1	Nichols-Stolze_2017_TauTuff.tab	PANGAEA	doi:10.1594/PANGAEA.869614	https://doi.pangaea.de/10.1594/PANGAEA.869614	Data Analysis	Nichols-Stolze_2017_xlsxfiles.tab	PANGAEA	doi:10.1594/PANGAEA.869619	https://doi.pangaea.de/10.1594/PANGAEA.869619	Data Analysis	Nichols and Stolze_Count Data.xls	figshare	doi:10.6084/m9.figshare.c.3722644	https://doi.org/10.6084/m9.figshare.c.3722644	197308
S16	Setting out the collectors and sample collection	Tauber samplers	TAU_2	Sample preparation	Pollen counting	S16_T3_TAU_2	Nichols-Stolze_2017_TauTuff.tab	PANGAEA	doi:10.1594/PANGAEA.869614	https://doi.pangaea.de/10.1594/PANGAEA.869614	Data Analysis	Nichols-Stolze_2017_xlsxfiles.tab	PANGAEA	doi:10.1594/PANGAEA.869619	https://doi.pangaea.de/10.1594/PANGAEA.869619	Data Analysis	Nichols and Stolze_Count Data.xls	figshare	doi:10.6084/m9.figshare.c.3722644	https://doi.org/10.6084/m9.figshare.c.3722644	197308
S16	Setting out the collectors and sample collection	Tauber samplers	TAU_3	Sample preparation	Pollen counting	S16_T3_TAU_3	Nichols-Stolze_2017_TauTuff.tab	PANGAEA	doi:10.1594/PANGAEA.869614	https://doi.pangaea.de/10.1594/PANGAEA.869614	Data Analysis	Nichols-Stolze_2017_xlsxfiles.tab	PANGAEA	doi:10.1594/PANGAEA.869619	https://doi.pangaea.de/10.1594/PANGAEA.869619	Data Analysis	Nichols and Stolze_Count Data.xls	figshare	doi:10.6084/m9.figshare.c.3722644	https://doi.org/10.6084/m9.figshare.c.3722644	197308
S16	Setting out the collectors and sample collection	Benninghoff or 'Tuffy' sampler	TFY	Sample preparation	Pollen counting	S16_T3_TFY	Nichols-Stolze_2017_TauTuff.tab	PANGAEA	doi:10.1594/PANGAEA.869614	https://doi.pangaea.de/10.1594/PANGAEA.869614	Data Analysis	Nichols-Stolze_2017_xlsxfiles.tab	PANGAEA	doi:10.1594/PANGAEA.869619	https://doi.pangaea.de/10.1594/PANGAEA.869619	Data Analysis	Nichols and Stolze_Count Data.xls	figshare	doi:10.6084/m9.figshare.c.3722644	https://doi.org/10.6084/m9.figshare.c.3722644	197308
S17	Setting out the collectors and sample collection	Tauber samplers	TAU_1	Sample preparation	Pollen counting	S17_T2_TAU_1	Nichols-Stolze_2017_TauTuff.tab	PANGAEA	doi:10.1594/PANGAEA.869614	https://doi.pangaea.de/10.1594/PANGAEA.869614	Data Analysis	Nichols-Stolze_2017_xlsxfiles.tab	PANGAEA	doi:10.1594/PANGAEA.869619	https://doi.pangaea.de/10.1594/PANGAEA.869619	Data Analysis	Nichols and Stolze_Count Data.xls	figshare	doi:10.6084/m9.figshare.c.3722644	https://doi.org/10.6084/m9.figshare.c.3722644	197208
S17	Setting out the collectors and sample collection	Tauber samplers	TAU_2	Sample preparation	Pollen counting	S17_T2_TAU_2	Nichols-Stolze_2017_TauTuff.tab	PANGAEA	doi:10.1594/PANGAEA.869614	https://doi.pangaea.de/10.1594/PANGAEA.869614	Data Analysis	Nichols-Stolze_2017_xlsxfiles.tab	PANGAEA	doi:10.1594/PANGAEA.869619	https://doi.pangaea.de/10.1594/PANGAEA.869619	Data Analysis	Nichols and Stolze_Count Data.xls	figshare	doi:10.6084/m9.figshare.c.3722644	https://doi.org/10.6084/m9.figshare.c.3722644	197208
S17	Setting out the collectors and sample collection	Tauber samplers	TAU_3	Sample preparation	Pollen counting	S17_T2_TAU_3	Nichols-Stolze_2017_TauTuff.tab	PANGAEA	doi:10.1594/PANGAEA.869614	https://doi.pangaea.de/10.1594/PANGAEA.869614	Data Analysis	Nichols-Stolze_2017_xlsxfiles.tab	PANGAEA	doi:10.1594/PANGAEA.869619	https://doi.pangaea.de/10.1594/PANGAEA.869619	Data Analysis	Nichols and Stolze_Count Data.xls	figshare	doi:10.6084/m9.figshare.c.3722644	https://doi.org/10.6084/m9.figshare.c.3722644	197208
S17	Setting out the collectors and sample collection	Benninghoff or 'Tuffy' sampler	TFY	Sample preparation	Pollen counting	S17_T2_TFY	Nichols-Stolze_2017_TauTuff.tab	PANGAEA	doi:10.1594/PANGAEA.869614	https://doi.pangaea.de/10.1594/PANGAEA.869614	Data Analysis	Nichols-Stolze_2017_xlsxfiles.tab	PANGAEA	doi:10.1594/PANGAEA.869619	https://doi.pangaea.de/10.1594/PANGAEA.869619	Data Analysis	Nichols and Stolze_Count Data.xls	figshare	doi:10.6084/m9.figshare.c.3722644	https://doi.org/10.6084/m9.figshare.c.3722644	197208
S17	Setting out the collectors and sample collection	Tauber samplers	TAU_1	Sample preparation	Pollen counting	S17_T3_TAU_1	Nichols-Stolze_2017_TauTuff.tab	PANGAEA	doi:10.1594/PANGAEA.869614	https://doi.pangaea.de/10.1594/PANGAEA.869614	Data Analysis	Nichols-Stolze_2017_xlsxfiles.tab	PANGAEA	doi:10.1594/PANGAEA.869619	https://doi.pangaea.de/10.1594/PANGAEA.869619	Data Analysis	Nichols and Stolze_Count Data.xls	figshare	doi:10.6084/m9.figshare.c.3722644	https://doi.org/10.6084/m9.figshare.c.3722644	197308
S17	Setting out the collectors and sample collection	Tauber samplers	TAU_2	Sample preparation	Pollen counting	S17_T3_TAU_2	Nichols-Stolze_2017_TauTuff.tab	PANGAEA	doi:10.1594/PANGAEA.869614	https://doi.pangaea.de/10.1594/PANGAEA.869614	Data Analysis	Nichols-Stolze_2017_xlsxfiles.tab	PANGAEA	doi:10.1594/PANGAEA.869619	https://doi.pangaea.de/10.1594/PANGAEA.869619	Data Analysis	Nichols and Stolze_Count Data.xls	figshare	doi:10.6084/m9.figshare.c.3722644	https://doi.org/10.6084/m9.figshare.c.3722644	197308
S17	Setting out the collectors and sample collection	Tauber samplers	TAU_3	Sample preparation	Pollen counting	S17_T3_TAU_3	Nichols-Stolze_2017_TauTuff.tab	PANGAEA	doi:10.1594/PANGAEA.869614	https://doi.pangaea.de/10.1594/PANGAEA.869614	Data Analysis	Nichols-Stolze_2017_xlsxfiles.tab	PANGAEA	doi:10.1594/PANGAEA.869619	https://doi.pangaea.de/10.1594/PANGAEA.869619	Data Analysis	Nichols and Stolze_Count Data.xls	figshare	doi:10.6084/m9.figshare.c.3722644	https://doi.org/10.6084/m9.figshare.c.3722644	197308
S17	Setting out the collectors and sample collection	Benninghoff or 'Tuffy' sampler	TFY	Sample preparation	Pollen counting	S17_T3_TFY	Nichols-Stolze_2017_TauTuff.tab	PANGAEA	doi:10.1594/PANGAEA.869614	https://doi.pangaea.de/10.1594/PANGAEA.869614	Data Analysis	Nichols-Stolze_2017_xlsxfiles.tab	PANGAEA	doi:10.1594/PANGAEA.869619	https://doi.pangaea.de/10.1594/PANGAEA.869619	Data Analysis	Nichols and Stolze_Count Data.xls	figshare	doi:10.6084/m9.figshare.c.3722644	https://doi.org/10.6084/m9.figshare.c.3722644	197308
S17	Setting out the collectors and sample collection	Tauber samplers	TAU_1	Sample preparation	Pollen counting	S18_T3_TAU_1A	Nichols-Stolze_2017_TauTuff.tab	PANGAEA	doi:10.1594/PANGAEA.869614	https://doi.pangaea.de/10.1594/PANGAEA.869614	Data Analysis	Nichols-Stolze_2017_xlsxfiles.tab	PANGAEA	doi:10.1594/PANGAEA.869619	https://doi.pangaea.de/10.1594/PANGAEA.869619	Data Analysis	Nichols and Stolze_Count Data.xls	figshare	doi:10.6084/m9.figshare.c.3722644	https://doi.org/10.6084/m9.figshare.c.3722644	197308
S17	Setting out the collectors and sample collection	Tauber samplers	TAU_1	Sample preparation	Pollen counting	S18_T3_TAU_1B	Nichols-Stolze_2017_TauTuff.tab	PANGAEA	doi:10.1594/PANGAEA.869614	https://doi.pangaea.de/10.1594/PANGAEA.869614	Data Analysis	Nichols-Stolze_2017_xlsxfiles.tab	PANGAEA	doi:10.1594/PANGAEA.869619	https://doi.pangaea.de/10.1594/PANGAEA.869619	Data Analysis	Nichols and Stolze_Count Data.xls	figshare	doi:10.6084/m9.figshare.c.3722644	https://doi.org/10.6084/m9.figshare.c.3722644	197308
S18	Setting out the collectors and sample collection	Tauber samplers	TAU_2	Sample preparation	Pollen counting	S18_T3_TAU_2A	Nichols-Stolze_2017_TauTuff.tab	PANGAEA	doi:10.1594/PANGAEA.869614	https://doi.pangaea.de/10.1594/PANGAEA.869614	Data Analysis	Nichols-Stolze_2017_xlsxfiles.tab	PANGAEA	doi:10.1594/PANGAEA.869619	https://doi.pangaea.de/10.1594/PANGAEA.869619	Data Analysis	Nichols and Stolze_Count Data.xls	figshare	doi:10.6084/m9.figshare.c.3722644	https://doi.org/10.6084/m9.figshare.c.3722644	197308
S18	Setting out the collectors and sample collection	Tauber samplers	TAU_2	Sample preparation	Pollen counting	S18_T3_TAU_2B	Nichols-Stolze_2017_TauTuff.tab	PANGAEA	doi:10.1594/PANGAEA.869614	https://doi.pangaea.de/10.1594/PANGAEA.869614	Data Analysis	Nichols-Stolze_2017_xlsxfiles.tab	PANGAEA	doi:10.1594/PANGAEA.869619	https://doi.pangaea.de/10.1594/PANGAEA.869619	Data Analysis	Nichols and Stolze_Count Data.xls	figshare	doi:10.6084/m9.figshare.c.3722644	https://doi.org/10.6084/m9.figshare.c.3722644	197308
S18	Setting out the collectors and sample collection	Tauber samplers	TAU_3	Sample preparation	Pollen counting	S18_T3_TAU_3A	Nichols-Stolze_2017_TauTuff.tab	PANGAEA	doi:10.1594/PANGAEA.869614	https://doi.pangaea.de/10.1594/PANGAEA.869614	Data Analysis	Nichols-Stolze_2017_xlsxfiles.tab	PANGAEA	doi:10.1594/PANGAEA.869619	https://doi.pangaea.de/10.1594/PANGAEA.869619	Data Analysis	Nichols and Stolze_Count Data.xls	figshare	doi:10.6084/m9.figshare.c.3722644	https://doi.org/10.6084/m9.figshare.c.3722644	197308
S18	Setting out the collectors and sample collection	Tauber samplers	TAU_3	Sample preparation	Pollen counting	S18_T3_TAU_3B	Nichols-Stolze_2017_TauTuff.tab	PANGAEA	doi:10.1594/PANGAEA.869614	https://doi.pangaea.de/10.1594/PANGAEA.869614	Data Analysis	Nichols-Stolze_2017_xlsxfiles.tab	PANGAEA	doi:10.1594/PANGAEA.869619	https://doi.pangaea.de/10.1594/PANGAEA.869619	Data Analysis	Nichols and Stolze_Count Data.xls	figshare	doi:10.6084/m9.figshare.c.3722644	https://doi.org/10.6084/m9.figshare.c.3722644	197308
S18	Setting out the collectors and sample collection	Benninghoff or 'Tuffy' sampler	TFY	Sample preparation	Pollen counting	S18_T3_TFY_A	Nichols-Stolze_2017_TauTuff.tab	PANGAEA	doi:10.1594/PANGAEA.869614	https://doi.pangaea.de/10.1594/PANGAEA.869614	Data Analysis	Nichols-Stolze_2017_xlsxfiles.tab	PANGAEA	doi:10.1594/PANGAEA.869619	https://doi.pangaea.de/10.1594/PANGAEA.869619	Data Analysis	Nichols and Stolze_Count Data.xls	figshare	doi:10.6084/m9.figshare.c.3722644	https://doi.org/10.6084/m9.figshare.c.3722644	197308
S18	Setting out the collectors and sample collection	Benninghoff or 'Tuffy' sampler	TFY	Sample preparation	Pollen counting	S18_T3_TFY_B	Nichols-Stolze_2017_TauTuff.tab	PANGAEA	doi:10.1594/PANGAEA.869614	https://doi.pangaea.de/10.1594/PANGAEA.869614	Data Analysis	Nichols-Stolze_2017_xlsxfiles.tab	PANGAEA	doi:10.1594/PANGAEA.869619	https://doi.pangaea.de/10.1594/PANGAEA.869619	Data Analysis	Nichols and Stolze_Count Data.xls	figshare	doi:10.6084/m9.figshare.c.3722644	https://doi.org/10.6084/m9.figshare.c.3722644	197308
S19	Setting out the collectors and sample collection	Tauber samplers	TAU_1	Sample preparation	Pollen counting	S19_T3_TAU_1A	Nichols-Stolze_2017_TauTuff.tab	PANGAEA	doi:10.1594/PANGAEA.869614	https://doi.pangaea.de/10.1594/PANGAEA.869614	Data Analysis	Nichols-Stolze_2017_xlsxfiles.tab	PANGAEA	doi:10.1594/PANGAEA.869619	https://doi.pangaea.de/10.1594/PANGAEA.869619	Data Analysis	Nichols and Stolze_Count Data.xls	figshare	doi:10.6084/m9.figshare.c.3722644	https://doi.org/10.6084/m9.figshare.c.3722644	197308
S19	Setting out the collectors and sample collection	Tauber samplers	TAU_1	Sample preparation	Pollen counting	S19_T3_TAU_1B	Nichols-Stolze_2017_TauTuff.tab	PANGAEA	doi:10.1594/PANGAEA.869614	https://doi.pangaea.de/10.1594/PANGAEA.869614	Data Analysis	Nichols-Stolze_2017_xlsxfiles.tab	PANGAEA	doi:10.1594/PANGAEA.869619	https://doi.pangaea.de/10.1594/PANGAEA.869619	Data Analysis	Nichols and Stolze_Count Data.xls	figshare	doi:10.6084/m9.figshare.c.3722644	https://doi.org/10.6084/m9.figshare.c.3722644	197308
S19	Setting out the collectors and sample collection	Tauber samplers	TAU_2	Sample preparation	Pollen counting	S19_T3_TAU_2A	Nichols-Stolze_2017_TauTuff.tab	PANGAEA	doi:10.1594/PANGAEA.869614	https://doi.pangaea.de/10.1594/PANGAEA.869614	Data Analysis	Nichols-Stolze_2017_xlsxfiles.tab	PANGAEA	doi:10.1594/PANGAEA.869619	https://doi.pangaea.de/10.1594/PANGAEA.869619	Data Analysis	Nichols and Stolze_Count Data.xls	figshare	doi:10.6084/m9.figshare.c.3722644	https://doi.org/10.6084/m9.figshare.c.3722644	197308
S19	Setting out the collectors and sample collection	Tauber samplers	TAU_2	Sample preparation	Pollen counting	S19_T3_TAU_2B	Nichols-Stolze_2017_TauTuff.tab	PANGAEA	doi:10.1594/PANGAEA.869614	https://doi.pangaea.de/10.1594/PANGAEA.869614	Data Analysis	Nichols-Stolze_2017_xlsxfiles.tab	PANGAEA	doi:10.1594/PANGAEA.869619	https://doi.pangaea.de/10.1594/PANGAEA.869619	Data Analysis	Nichols and Stolze_Count Data.xls	figshare	doi:10.6084/m9.figshare.c.3722644	https://doi.org/10.6084/m9.figshare.c.3722644	197308
S19	Setting out the collectors and sample collection	Benninghoff or 'Tuffy' sampler	TFY	Sample preparation	Pollen counting	S19_T3_TFY_A	Nichols-Stolze_2017_TauTuff.tab	PANGAEA	doi:10.1594/PANGAEA.869614	https://doi.pangaea.de/10.1594/PANGAEA.869614	Data Analysis	Nichols-Stolze_2017_xlsxfiles.tab	PANGAEA	doi:10.1594/PANGAEA.869619	https://doi.pangaea.de/10.1594/PANGAEA.869619	Data Analysis	Nichols and Stolze_Count Data.xls	figshare	doi:10.6084/m9.figshare.c.3722644	https://doi.org/10.6084/m9.figshare.c.3722644	197308
S19	Setting out the collectors and sample collection	Benninghoff or 'Tuffy' sampler	TFY	Sample preparation	Pollen counting	S19_T3_TFY_B	Nichols-Stolze_2017_TauTuff.tab	PANGAEA	doi:10.1594/PANGAEA.869614	https://doi.pangaea.de/10.1594/PANGAEA.869614	Data Analysis	Nichols-Stolze_2017_xlsxfiles.tab	PANGAEA	doi:10.1594/PANGAEA.869619	https://doi.pangaea.de/10.1594/PANGAEA.869619	Data Analysis	Nichols and Stolze_Count Data.xls	figshare	doi:10.6084/m9.figshare.c.3722644	https://doi.org/10.6084/m9.figshare.c.3722644	197308
S20	Setting out the collectors and sample collection	Tauber samplers	TAU_1	Sample preparation	Pollen counting	S20_T3_TAU_1A	Nichols-Stolze_2017_TauTuff.tab	PANGAEA	doi:10.1594/PANGAEA.869614	https://doi.pangaea.de/10.1594/PANGAEA.869614	Data Analysis	Nichols-Stolze_2017_xlsxfiles.tab	PANGAEA	doi:10.1594/PANGAEA.869619	https://doi.pangaea.de/10.1594/PANGAEA.869619	Data Analysis	Nichols and Stolze_Count Data.xls	figshare	doi:10.6084/m9.figshare.c.3722644	https://doi.org/10.6084/m9.figshare.c.3722644	197308
S20	Setting out the collectors and sample collection	Tauber samplers	TAU_1	Sample preparation	Pollen counting	S20_T3_TAU_1B	Nichols-Stolze_2017_TauTuff.tab	PANGAEA	doi:10.1594/PANGAEA.869614	https://doi.pangaea.de/10.1594/PANGAEA.869614	Data Analysis	Nichols-Stolze_2017_xlsxfiles.tab	PANGAEA	doi:10.1594/PANGAEA.869619	https://doi.pangaea.de/10.1594/PANGAEA.869619	Data Analysis	Nichols and Stolze_Count Data.xls	figshare	doi:10.6084/m9.figshare.c.3722644	https://doi.org/10.6084/m9.figshare.c.3722644	197308
S20	Setting out the collectors and sample collection	Benninghoff or 'Tuffy' sampler	TFY	Sample preparation	Pollen counting	S20_T3_TFY_A	Nichols-Stolze_2017_TauTuff.tab	PANGAEA	doi:10.1594/PANGAEA.869614	https://doi.pangaea.de/10.1594/PANGAEA.869614	Data Analysis	Nichols-Stolze_2017_xlsxfiles.tab	PANGAEA	doi:10.1594/PANGAEA.869619	https://doi.pangaea.de/10.1594/PANGAEA.869619	Data Analysis	Nichols and Stolze_Count Data.xls	figshare	doi:10.6084/m9.figshare.c.3722644	https://doi.org/10.6084/m9.figshare.c.3722644	197308
S20	Setting out the collectors and sample collection	Benninghoff or 'Tuffy' sampler	TFY	Sample preparation	Pollen counting	S20_T3_TFY_B	Nichols-Stolze_2017_TauTuff.tab	PANGAEA	doi:10.1594/PANGAEA.869614	https://doi.pangaea.de/10.1594/PANGAEA.869614	Data Analysis	Nichols-Stolze_2017_xlsxfiles.tab	PANGAEA	doi:10.1594/PANGAEA.869619	https://doi.pangaea.de/10.1594/PANGAEA.869619	Data Analysis	Nichols and Stolze_Count Data.xls	figshare	doi:10.6084/m9.figshare.c.3722644	https://doi.org/10.6084/m9.figshare.c.3722644	197308
S21	Setting out the collectors and sample collection	Tauber samplers	TAU_1	Sample preparation	Pollen counting	S21_T3_TAU_1A	Nichols-Stolze_2017_TauTuff.tab	PANGAEA	doi:10.1594/PANGAEA.869614	https://doi.pangaea.de/10.1594/PANGAEA.869614	Data Analysis	Nichols-Stolze_2017_xlsxfiles.tab	PANGAEA	doi:10.1594/PANGAEA.869619	https://doi.pangaea.de/10.1594/PANGAEA.869619	Data Analysis	Nichols and Stolze_Count Data.xls	figshare	doi:10.6084/m9.figshare.c.3722644	https://doi.org/10.6084/m9.figshare.c.3722644	197308
S21	Setting out the collectors and sample collection	Tauber samplers	TAU_1	Sample preparation	Pollen counting	S21_T3_TAU_1B	Nichols-Stolze_2017_TauTuff.tab	PANGAEA	doi:10.1594/PANGAEA.869614	https://doi.pangaea.de/10.1594/PANGAEA.869614	Data Analysis	Nichols-Stolze_2017_xlsxfiles.tab	PANGAEA	doi:10.1594/PANGAEA.869619	https://doi.pangaea.de/10.1594/PANGAEA.869619	Data Analysis	Nichols and Stolze_Count Data.xls	figshare	doi:10.6084/m9.figshare.c.3722644	https://doi.org/10.6084/m9.figshare.c.3722644	197308
S21	Setting out the collectors and sample collection	Tauber samplers	TAU_2	Sample preparation	Pollen counting	S21_T3_TAU_2A	Nichols-Stolze_2017_TauTuff.tab	PANGAEA	doi:10.1594/PANGAEA.869614	https://doi.pangaea.de/10.1594/PANGAEA.869614	Data Analysis	Nichols-Stolze_2017_xlsxfiles.tab	PANGAEA	doi:10.1594/PANGAEA.869619	https://doi.pangaea.de/10.1594/PANGAEA.869619	Data Analysis	Nichols and Stolze_Count Data.xls	figshare	doi:10.6084/m9.figshare.c.3722644	https://doi.org/10.6084/m9.figshare.c.3722644	197308
S21	Setting out the collectors and sample collection	Tauber samplers	TAU_2	Sample preparation	Pollen counting	S21_T3_TAU_2B	Nichols-Stolze_2017_TauTuff.tab	PANGAEA	doi:10.1594/PANGAEA.869614	https://doi.pangaea.de/10.1594/PANGAEA.869614	Data Analysis	Nichols-Stolze_2017_xlsxfiles.tab	PANGAEA	doi:10.1594/PANGAEA.869619	https://doi.pangaea.de/10.1594/PANGAEA.869619	Data Analysis	Nichols and Stolze_Count Data.xls	figshare	doi:10.6084/m9.figshare.c.3722644	https://doi.org/10.6084/m9.figshare.c.3722644	197308
S22	Setting out the collectors and sample collection	Tauber samplers	TAU_1	Sample preparation	Pollen counting	S22_T3_TAU_1A	Nichols-Stolze_2017_TauTuff.tab	PANGAEA	doi:10.1594/PANGAEA.869614	https://doi.pangaea.de/10.1594/PANGAEA.869614	Data Analysis	Nichols-Stolze_2017_xlsxfiles.tab	PANGAEA	doi:10.1594/PANGAEA.869619	https://doi.pangaea.de/10.1594/PANGAEA.869619	Data Analysis	Nichols and Stolze_Count Data.xls	figshare	doi:10.6084/m9.figshare.c.3722644	https://doi.org/10.6084/m9.figshare.c.3722644	197308
S22	Setting out the collectors and sample collection	Tauber samplers	TAU_1	Sample preparation	Pollen counting	S22_T3_TAU_1B	Nichols-Stolze_2017_TauTuff.tab	PANGAEA	doi:10.1594/PANGAEA.869614	https://doi.pangaea.de/10.1594/PANGAEA.869614	Data Analysis	Nichols-Stolze_2017_xlsxfiles.tab	PANGAEA	doi:10.1594/PANGAEA.869619	https://doi.pangaea.de/10.1594/PANGAEA.869619	Data Analysis	Nichols and Stolze_Count Data.xls	figshare	doi:10.6084/m9.figshare.c.3722644	https://doi.org/10.6084/m9.figshare.c.3722644	197308
S22	Setting out the collectors and sample collection	Tauber samplers	TAU_2	Sample preparation	Pollen counting	S22_T3_TAU_2A	Nichols-Stolze_2017_TauTuff.tab	PANGAEA	doi:10.1594/PANGAEA.869614	https://doi.pangaea.de/10.1594/PANGAEA.869614	Data Analysis	Nichols-Stolze_2017_xlsxfiles.tab	PANGAEA	doi:10.1594/PANGAEA.869619	https://doi.pangaea.de/10.1594/PANGAEA.869619	Data Analysis	Nichols and Stolze_Count Data.xls	figshare	doi:10.6084/m9.figshare.c.3722644	https://doi.org/10.6084/m9.figshare.c.3722644	197308
S22	Setting out the collectors and sample collection	Tauber samplers	TAU_2	Sample preparation	Pollen counting	S22_T3_TAU_2B	Nichols-Stolze_2017_TauTuff.tab	PANGAEA	doi:10.1594/PANGAEA.869614	https://doi.pangaea.de/10.1594/PANGAEA.869614	Data Analysis	Nichols-Stolze_2017_xlsxfiles.tab	PANGAEA	doi:10.1594/PANGAEA.869619	https://doi.pangaea.de/10.1594/PANGAEA.869619	Data Analysis	Nichols and Stolze_Count Data.xls	figshare	doi:10.6084/m9.figshare.c.3722644	https://doi.org/10.6084/m9.figshare.c.3722644	197308
S24	Setting out the collectors and sample collection	Tauber samplers	TAU_1	Sample preparation	Pollen counting	S24_T3_TAU_1A	Nichols-Stolze_2017_TauTuff.tab	PANGAEA	doi:10.1594/PANGAEA.869614	https://doi.pangaea.de/10.1594/PANGAEA.869614	Data Analysis	Nichols-Stolze_2017_xlsxfiles.tab	PANGAEA	doi:10.1594/PANGAEA.869619	https://doi.pangaea.de/10.1594/PANGAEA.869619	Data Analysis	Nichols and Stolze_Count Data.xls	figshare	doi:10.6084/m9.figshare.c.3722644	https://doi.org/10.6084/m9.figshare.c.3722644	197308
S24	Setting out the collectors and sample collection	Tauber samplers	TAU_1	Sample preparation	Pollen counting	S24_T3_TAU_1B	Nichols-Stolze_2017_TauTuff.tab	PANGAEA	doi:10.1594/PANGAEA.869614	https://doi.pangaea.de/10.1594/PANGAEA.869614	Data Analysis	Nichols-Stolze_2017_xlsxfiles.tab	PANGAEA	doi:10.1594/PANGAEA.869619	https://doi.pangaea.de/10.1594/PANGAEA.869619	Data Analysis	Nichols and Stolze_Count Data.xls	figshare	doi:10.6084/m9.figshare.c.3722644	https://doi.org/10.6084/m9.figshare.c.3722644	197308
S24	Setting out the collectors and sample collection	Tauber samplers	TAU_2	Sample preparation	Pollen counting	S24_T3_TAU_2A	Nichols-Stolze_2017_TauTuff.tab	PANGAEA	doi:10.1594/PANGAEA.869614	https://doi.pangaea.de/10.1594/PANGAEA.869614	Data Analysis	Nichols-Stolze_2017_xlsxfiles.tab	PANGAEA	doi:10.1594/PANGAEA.869619	https://doi.pangaea.de/10.1594/PANGAEA.869619	Data Analysis	Nichols and Stolze_Count Data.xls	figshare	doi:10.6084/m9.figshare.c.3722644	https://doi.org/10.6084/m9.figshare.c.3722644	197308
S24	Setting out the collectors and sample collection	Tauber samplers	TAU_2	Sample preparation	Pollen counting	S24_T3_TAU_2B	Nichols-Stolze_2017_TauTuff.tab	PANGAEA	doi:10.1594/PANGAEA.869614	https://doi.pangaea.de/10.1594/PANGAEA.869614	Data Analysis	Nichols-Stolze_2017_xlsxfiles.tab	PANGAEA	doi:10.1594/PANGAEA.869619	https://doi.pangaea.de/10.1594/PANGAEA.869619	Data Analysis	Nichols and Stolze_Count Data.xls	figshare	doi:10.6084/m9.figshare.c.3722644	https://doi.org/10.6084/m9.figshare.c.3722644	197308
S25	Setting out the collectors and sample collection	Tauber samplers	TAU_1	Sample preparation	Pollen counting	S25_T3_TAU_1A	Nichols-Stolze_2017_TauTuff.tab	PANGAEA	doi:10.1594/PANGAEA.869614	https://doi.pangaea.de/10.1594/PANGAEA.869614	Data Analysis	Nichols-Stolze_2017_xlsxfiles.tab	PANGAEA	doi:10.1594/PANGAEA.869619	https://doi.pangaea.de/10.1594/PANGAEA.869619	Data Analysis	Nichols and Stolze_Count Data.xls	figshare	doi:10.6084/m9.figshare.c.3722644	https://doi.org/10.6084/m9.figshare.c.3722644	197308
S25	Setting out the collectors and sample collection	Tauber samplers	TAU_1	Sample preparation	Pollen counting	S25_T3_TAU_1B	Nichols-Stolze_2017_TauTuff.tab	PANGAEA	doi:10.1594/PANGAEA.869614	https://doi.pangaea.de/10.1594/PANGAEA.869614	Data Analysis	Nichols-Stolze_2017_xlsxfiles.tab	PANGAEA	doi:10.1594/PANGAEA.869619	https://doi.pangaea.de/10.1594/PANGAEA.869619	Data Analysis	Nichols and Stolze_Count Data.xls	figshare	doi:10.6084/m9.figshare.c.3722644	https://doi.org/10.6084/m9.figshare.c.3722644	197308
S25	Setting out the collectors and sample collection	Tauber samplers	TAU_2	Sample preparation	Pollen counting	S25_T3_TAU_2A	Nichols-Stolze_2017_TauTuff.tab	PANGAEA	doi:10.1594/PANGAEA.869614	https://doi.pangaea.de/10.1594/PANGAEA.869614	Data Analysis	Nichols-Stolze_2017_xlsxfiles.tab	PANGAEA	doi:10.1594/PANGAEA.869619	https://doi.pangaea.de/10.1594/PANGAEA.869619	Data Analysis	Nichols and Stolze_Count Data.xls	figshare	doi:10.6084/m9.figshare.c.3722644	https://doi.org/10.6084/m9.figshare.c.3722644	197308
S25	Setting out the collectors and sample collection	Tauber samplers	TAU_2	Sample preparation	Pollen counting	S25_T3_TAU_2B	Nichols-Stolze_2017_TauTuff.tab	PANGAEA	doi:10.1594/PANGAEA.869614	https://doi.pangaea.de/10.1594/PANGAEA.869614	Data Analysis	Nichols-Stolze_2017_xlsxfiles.tab	PANGAEA	doi:10.1594/PANGAEA.869619	https://doi.pangaea.de/10.1594/PANGAEA.869619	Data Analysis	Nichols and Stolze_Count Data.xls	figshare	doi:10.6084/m9.figshare.c.3722644	https://doi.org/10.6084/m9.figshare.c.3722644	197308
S26	Setting out the collectors and sample collection	Tauber samplers	TAU_1	Sample preparation	Pollen counting	S26_T2_TAU_1	Nichols-Stolze_2017_TauTuff.tab	PANGAEA	doi:10.1594/PANGAEA.869614	https://doi.pangaea.de/10.1594/PANGAEA.869614	Data Analysis	Nichols-Stolze_2017_xlsxfiles.tab	PANGAEA	doi:10.1594/PANGAEA.869619	https://doi.pangaea.de/10.1594/PANGAEA.869619	Data Analysis	Nichols and Stolze_Count Data.xls	figshare	doi:10.6084/m9.figshare.c.3722644	https://doi.org/10.6084/m9.figshare.c.3722644	197208
S26	Setting out the collectors and sample collection	Tauber samplers	TAU_2	Sample preparation	Pollen counting	S26_T2_TAU_2	Nichols-Stolze_2017_TauTuff.tab	PANGAEA	doi:10.1594/PANGAEA.869614	https://doi.pangaea.de/10.1594/PANGAEA.869614	Data Analysis	Nichols-Stolze_2017_xlsxfiles.tab	PANGAEA	doi:10.1594/PANGAEA.869619	https://doi.pangaea.de/10.1594/PANGAEA.869619	Data Analysis	Nichols and Stolze_Count Data.xls	figshare	doi:10.6084/m9.figshare.c.3722644	https://doi.org/10.6084/m9.figshare.c.3722644	197208
S26	Setting out the collectors and sample collection	Tauber samplers	TAU_1	Sample preparation	Pollen counting	S26_T3_TAU_1A	Nichols-Stolze_2017_TauTuff.tab	PANGAEA	doi:10.1594/PANGAEA.869614	https://doi.pangaea.de/10.1594/PANGAEA.869614	Data Analysis	Nichols-Stolze_2017_xlsxfiles.tab	PANGAEA	doi:10.1594/PANGAEA.869619	https://doi.pangaea.de/10.1594/PANGAEA.869619	Data Analysis	Nichols and Stolze_Count Data.xls	figshare	doi:10.6084/m9.figshare.c.3722644	https://doi.org/10.6084/m9.figshare.c.3722644	197308
S26	Setting out the collectors and sample collection	Tauber samplers	TAU_1	Sample preparation	Pollen counting	S26_T3_TAU_1B	Nichols-Stolze_2017_TauTuff.tab	PANGAEA	doi:10.1594/PANGAEA.869614	https://doi.pangaea.de/10.1594/PANGAEA.869614	Data Analysis	Nichols-Stolze_2017_xlsxfiles.tab	PANGAEA	doi:10.1594/PANGAEA.869619	https://doi.pangaea.de/10.1594/PANGAEA.869619	Data Analysis	Nichols and Stolze_Count Data.xls	figshare	doi:10.6084/m9.figshare.c.3722644	https://doi.org/10.6084/m9.figshare.c.3722644	197308
S26	Setting out the collectors and sample collection	Tauber samplers	TAU_2	Sample preparation	Pollen counting	S26_T3_TAU_2A	Nichols-Stolze_2017_TauTuff.tab	PANGAEA	doi:10.1594/PANGAEA.869614	https://doi.pangaea.de/10.1594/PANGAEA.869614	Data Analysis	Nichols-Stolze_2017_xlsxfiles.tab	PANGAEA	doi:10.1594/PANGAEA.869619	https://doi.pangaea.de/10.1594/PANGAEA.869619	Data Analysis	Nichols and Stolze_Count Data.xls	figshare	doi:10.6084/m9.figshare.c.3722644	https://doi.org/10.6084/m9.figshare.c.3722644	197308
S26	Setting out the collectors and sample collection	Tauber samplers	TAU_2	Sample preparation	Pollen counting	S26_T3_TAU_2B	Nichols-Stolze_2017_TauTuff.tab	PANGAEA	doi:10.1594/PANGAEA.869614	https://doi.pangaea.de/10.1594/PANGAEA.869614	Data Analysis	Nichols-Stolze_2017_xlsxfiles.tab	PANGAEA	doi:10.1594/PANGAEA.869619	https://doi.pangaea.de/10.1594/PANGAEA.869619	Data Analysis	Nichols and Stolze_Count Data.xls	figshare	doi:10.6084/m9.figshare.c.3722644	https://doi.org/10.6084/m9.figshare.c.3722644	197308
S27	Setting out the collectors and sample collection	Tauber samplers	TAU_1	Sample preparation	Pollen counting	S27_T3_TAU_1A	Nichols-Stolze_2017_TauTuff.tab	PANGAEA	doi:10.1594/PANGAEA.869614	https://doi.pangaea.de/10.1594/PANGAEA.869614	Data Analysis	Nichols-Stolze_2017_xlsxfiles.tab	PANGAEA	doi:10.1594/PANGAEA.869619	https://doi.pangaea.de/10.1594/PANGAEA.869619	Data Analysis	Nichols and Stolze_Count Data.xls	figshare	doi:10.6084/m9.figshare.c.3722644	https://doi.org/10.6084/m9.figshare.c.3722644	197308
S27	Setting out the collectors and sample collection	Tauber samplers	TAU_1	Sample preparation	Pollen counting	S27_T3_TAU_1B	Nichols-Stolze_2017_TauTuff.tab	PANGAEA	doi:10.1594/PANGAEA.869614	https://doi.pangaea.de/10.1594/PANGAEA.869614	Data Analysis	Nichols-Stolze_2017_xlsxfiles.tab	PANGAEA	doi:10.1594/PANGAEA.869619	https://doi.pangaea.de/10.1594/PANGAEA.869619	Data Analysis	Nichols and Stolze_Count Data.xls	figshare	doi:10.6084/m9.figshare.c.3722644	https://doi.org/10.6084/m9.figshare.c.3722644	197308
S27	Setting out the collectors and sample collection	Tauber samplers	TAU_2	Sample preparation	Pollen counting	S27_T3_TAU_2A	Nichols-Stolze_2017_TauTuff.tab	PANGAEA	doi:10.1594/PANGAEA.869614	https://doi.pangaea.de/10.1594/PANGAEA.869614	Data Analysis	Nichols-Stolze_2017_xlsxfiles.tab	PANGAEA	doi:10.1594/PANGAEA.869619	https://doi.pangaea.de/10.1594/PANGAEA.869619	Data Analysis	Nichols and Stolze_Count Data.xls	figshare	doi:10.6084/m9.figshare.c.3722644	https://doi.org/10.6084/m9.figshare.c.3722644	197308
S27	Setting out the collectors and sample collection	Tauber samplers	TAU_2	Sample preparation	Pollen counting	S27_T3_TAU_2B	Nichols-Stolze_2017_TauTuff.tab	PANGAEA	doi:10.1594/PANGAEA.869614	https://doi.pangaea.de/10.1594/PANGAEA.869614	Data Analysis	Nichols-Stolze_2017_xlsxfiles.tab	PANGAEA	doi:10.1594/PANGAEA.869619	https://doi.pangaea.de/10.1594/PANGAEA.869619	Data Analysis	Nichols and Stolze_Count Data.xls	figshare	doi:10.6084/m9.figshare.c.3722644	https://doi.org/10.6084/m9.figshare.c.3722644	197308
S27	Setting out the collectors and sample collection	Tauber samplers	TAU_3	Sample preparation	Pollen counting	S27_T3_TAU_3A	Nichols-Stolze_2017_TauTuff.tab	PANGAEA	doi:10.1594/PANGAEA.869614	https://doi.pangaea.de/10.1594/PANGAEA.869614	Data Analysis	Nichols-Stolze_2017_xlsxfiles.tab	PANGAEA	doi:10.1594/PANGAEA.869619	https://doi.pangaea.de/10.1594/PANGAEA.869619	Data Analysis	Nichols and Stolze_Count Data.xls	figshare	doi:10.6084/m9.figshare.c.3722644	https://doi.org/10.6084/m9.figshare.c.3722644	197308
S27	Setting out the collectors and sample collection	Tauber samplers	TAU_3	Sample preparation	Pollen counting	S27_T3_TAU_3B	Nichols-Stolze_2017_TauTuff.tab	PANGAEA	doi:10.1594/PANGAEA.869614	https://doi.pangaea.de/10.1594/PANGAEA.869614	Data Analysis	Nichols-Stolze_2017_xlsxfiles.tab	PANGAEA	doi:10.1594/PANGAEA.869619	https://doi.pangaea.de/10.1594/PANGAEA.869619	Data Analysis	Nichols and Stolze_Count Data.xls	figshare	doi:10.6084/m9.figshare.c.3722644	https://doi.org/10.6084/m9.figshare.c.3722644	197308
S28	Setting out the collectors and sample collection	Tauber samplers	TAU_1	Sample preparation	Pollen counting	S28_T3_TAU_1A	Nichols-Stolze_2017_TauTuff.tab	PANGAEA	doi:10.1594/PANGAEA.869614	https://doi.pangaea.de/10.1594/PANGAEA.869614	Data Analysis	Nichols-Stolze_2017_xlsxfiles.tab	PANGAEA	doi:10.1594/PANGAEA.869619	https://doi.pangaea.de/10.1594/PANGAEA.869619	Data Analysis	Nichols and Stolze_Count Data.xls	figshare	doi:10.6084/m9.figshare.c.3722644	https://doi.org/10.6084/m9.figshare.c.3722644	197308
S28	Setting out the collectors and sample collection	Tauber samplers	TAU_1	Sample preparation	Pollen counting	S28_T3_TAU_1B	Nichols-Stolze_2017_TauTuff.tab	PANGAEA	doi:10.1594/PANGAEA.869614	https://doi.pangaea.de/10.1594/PANGAEA.869614	Data Analysis	Nichols-Stolze_2017_xlsxfiles.tab	PANGAEA	doi:10.1594/PANGAEA.869619	https://doi.pangaea.de/10.1594/PANGAEA.869619	Data Analysis	Nichols and Stolze_Count Data.xls	figshare	doi:10.6084/m9.figshare.c.3722644	https://doi.org/10.6084/m9.figshare.c.3722644	197308
S28	Setting out the collectors and sample collection	Tauber samplers	TAU_2	Sample preparation	Pollen counting	S28_T3_TAU_2A	Nichols-Stolze_2017_TauTuff.tab	PANGAEA	doi:10.1594/PANGAEA.869614	https://doi.pangaea.de/10.1594/PANGAEA.869614	Data Analysis	Nichols-Stolze_2017_xlsxfiles.tab	PANGAEA	doi:10.1594/PANGAEA.869619	https://doi.pangaea.de/10.1594/PANGAEA.869619	Data Analysis	Nichols and Stolze_Count Data.xls	figshare	doi:10.6084/m9.figshare.c.3722644	https://doi.org/10.6084/m9.figshare.c.3722644	197308
S28	Setting out the collectors and sample collection	Tauber samplers	TAU_2	Sample preparation	Pollen counting	S28_T3_TAU_2B	Nichols-Stolze_2017_TauTuff.tab	PANGAEA	doi:10.1594/PANGAEA.869614	https://doi.pangaea.de/10.1594/PANGAEA.869614	Data Analysis	Nichols-Stolze_2017_xlsxfiles.tab	PANGAEA	doi:10.1594/PANGAEA.869619	https://doi.pangaea.de/10.1594/PANGAEA.869619	Data Analysis	Nichols and Stolze_Count Data.xls	figshare	doi:10.6084/m9.figshare.c.3722644	https://doi.org/10.6084/m9.figshare.c.3722644	197308
S28	Setting out the collectors and sample collection	Tauber samplers	TAU_3	Sample preparation	Pollen counting	S28_T3_TAU_3A	Nichols-Stolze_2017_TauTuff.tab	PANGAEA	doi:10.1594/PANGAEA.869614	https://doi.pangaea.de/10.1594/PANGAEA.869614	Data Analysis	Nichols-Stolze_2017_xlsxfiles.tab	PANGAEA	doi:10.1594/PANGAEA.869619	https://doi.pangaea.de/10.1594/PANGAEA.869619	Data Analysis	Nichols and Stolze_Count Data.xls	figshare	doi:10.6084/m9.figshare.c.3722644	https://doi.org/10.6084/m9.figshare.c.3722644	197308
S28	Setting out the collectors and sample collection	Tauber samplers	TAU_3	Sample preparation	Pollen counting	S28_T3_TAU_3B	Nichols-Stolze_2017_TauTuff.tab	PANGAEA	doi:10.1594/PANGAEA.869614	https://doi.pangaea.de/10.1594/PANGAEA.869614	Data Analysis	Nichols-Stolze_2017_xlsxfiles.tab	PANGAEA	doi:10.1594/PANGAEA.869619	https://doi.pangaea.de/10.1594/PANGAEA.869619	Data Analysis	Nichols and Stolze_Count Data.xls	figshare	doi:10.6084/m9.figshare.c.3722644	https://doi.org/10.6084/m9.figshare.c.3722644	197308
S28	Setting out the collectors and sample collection	Benninghoff or 'Tuffy' sampler	TFY	Sample preparation	Pollen counting	S28_T3_TFY_A	Nichols-Stolze_2017_TauTuff.tab	PANGAEA	doi:10.1594/PANGAEA.869614	https://doi.pangaea.de/10.1594/PANGAEA.869614	Data Analysis	Nichols-Stolze_2017_xlsxfiles.tab	PANGAEA	doi:10.1594/PANGAEA.869619	https://doi.pangaea.de/10.1594/PANGAEA.869619	Data Analysis	Nichols and Stolze_Count Data.xls	figshare	doi:10.6084/m9.figshare.c.3722644	https://doi.org/10.6084/m9.figshare.c.3722644	197308
S28	Setting out the collectors and sample collection	Benninghoff or 'Tuffy' sampler	TFY	Sample preparation	Pollen counting	S28_T3_TFY_B	Nichols-Stolze_2017_TauTuff.tab	PANGAEA	doi:10.1594/PANGAEA.869614	https://doi.pangaea.de/10.1594/PANGAEA.869614	Data Analysis	Nichols-Stolze_2017_xlsxfiles.tab	PANGAEA	doi:10.1594/PANGAEA.869619	https://doi.pangaea.de/10.1594/PANGAEA.869619	Data Analysis	Nichols and Stolze_Count Data.xls	figshare	doi:10.6084/m9.figshare.c.3722644	https://doi.org/10.6084/m9.figshare.c.3722644	197308
S29	Setting out the collectors and sample collection	Tauber samplers	TAU_1	Sample preparation	Pollen counting	S29_T3_TAU_1A	Nichols-Stolze_2017_TauTuff.tab	PANGAEA	doi:10.1594/PANGAEA.869614	https://doi.pangaea.de/10.1594/PANGAEA.869614	Data Analysis	Nichols-Stolze_2017_xlsxfiles.tab	PANGAEA	doi:10.1594/PANGAEA.869619	https://doi.pangaea.de/10.1594/PANGAEA.869619	Data Analysis	Nichols and Stolze_Count Data.xls	figshare	doi:10.6084/m9.figshare.c.3722644	https://doi.org/10.6084/m9.figshare.c.3722644	197308
S29	Setting out the collectors and sample collection	Tauber samplers	TAU_1	Sample preparation	Pollen counting	S29_T3_TAU_1B	Nichols-Stolze_2017_TauTuff.tab	PANGAEA	doi:10.1594/PANGAEA.869614	https://doi.pangaea.de/10.1594/PANGAEA.869614	Data Analysis	Nichols-Stolze_2017_xlsxfiles.tab	PANGAEA	doi:10.1594/PANGAEA.869619	https://doi.pangaea.de/10.1594/PANGAEA.869619	Data Analysis	Nichols and Stolze_Count Data.xls	figshare	doi:10.6084/m9.figshare.c.3722644	https://doi.org/10.6084/m9.figshare.c.3722644	197308
S29	Setting out the collectors and sample collection	Tauber samplers	TAU_2	Sample preparation	Pollen counting	S29_T3_TAU_2A	Nichols-Stolze_2017_TauTuff.tab	PANGAEA	doi:10.1594/PANGAEA.869614	https://doi.pangaea.de/10.1594/PANGAEA.869614	Data Analysis	Nichols-Stolze_2017_xlsxfiles.tab	PANGAEA	doi:10.1594/PANGAEA.869619	https://doi.pangaea.de/10.1594/PANGAEA.869619	Data Analysis	Nichols and Stolze_Count Data.xls	figshare	doi:10.6084/m9.figshare.c.3722644	https://doi.org/10.6084/m9.figshare.c.3722644	197308
S29	Setting out the collectors and sample collection	Tauber samplers	TAU_2	Sample preparation	Pollen counting	S29_T3_TAU_2B	Nichols-Stolze_2017_TauTuff.tab	PANGAEA	doi:10.1594/PANGAEA.869614	https://doi.pangaea.de/10.1594/PANGAEA.869614	Data Analysis	Nichols-Stolze_2017_xlsxfiles.tab	PANGAEA	doi:10.1594/PANGAEA.869619	https://doi.pangaea.de/10.1594/PANGAEA.869619	Data Analysis	Nichols and Stolze_Count Data.xls	figshare	doi:10.6084/m9.figshare.c.3722644	https://doi.org/10.6084/m9.figshare.c.3722644	197308
S29	Setting out the collectors and sample collection	Tauber samplers	TAU_3	Sample preparation	Pollen counting	S29_T3_TAU_3A	Nichols-Stolze_2017_TauTuff.tab	PANGAEA	doi:10.1594/PANGAEA.869614	https://doi.pangaea.de/10.1594/PANGAEA.869614	Data Analysis	Nichols-Stolze_2017_xlsxfiles.tab	PANGAEA	doi:10.1594/PANGAEA.869619	https://doi.pangaea.de/10.1594/PANGAEA.869619	Data Analysis	Nichols and Stolze_Count Data.xls	figshare	doi:10.6084/m9.figshare.c.3722644	https://doi.org/10.6084/m9.figshare.c.3722644	197308
S29	Setting out the collectors and sample collection	Tauber samplers	TAU_3	Sample preparation	Pollen counting	S29_T3_TAU_3B	Nichols-Stolze_2017_TauTuff.tab	PANGAEA	doi:10.1594/PANGAEA.869614	https://doi.pangaea.de/10.1594/PANGAEA.869614	Data Analysis	Nichols-Stolze_2017_xlsxfiles.tab	PANGAEA	doi:10.1594/PANGAEA.869619	https://doi.pangaea.de/10.1594/PANGAEA.869619	Data Analysis	Nichols and Stolze_Count Data.xls	figshare	doi:10.6084/m9.figshare.c.3722644	https://doi.org/10.6084/m9.figshare.c.3722644	197308
S29	Setting out the collectors and sample collection	Benninghoff or 'Tuffy' sampler	TFY	Sample preparation	Pollen counting	S29_T3_TFY_A	Nichols-Stolze_2017_TauTuff.tab	PANGAEA	doi:10.1594/PANGAEA.869614	https://doi.pangaea.de/10.1594/PANGAEA.869614	Data Analysis	Nichols-Stolze_2017_xlsxfiles.tab	PANGAEA	doi:10.1594/PANGAEA.869619	https://doi.pangaea.de/10.1594/PANGAEA.869619	Data Analysis	Nichols and Stolze_Count Data.xls	figshare	doi:10.6084/m9.figshare.c.3722644	https://doi.org/10.6084/m9.figshare.c.3722644	197308
S29	Setting out the collectors and sample collection	Benninghoff or 'Tuffy' sampler	TFY	Sample preparation	Pollen counting	S29_T3_TFY_B	Nichols-Stolze_2017_TauTuff.tab	PANGAEA	doi:10.1594/PANGAEA.869614	https://doi.pangaea.de/10.1594/PANGAEA.869614	Data Analysis	Nichols-Stolze_2017_xlsxfiles.tab	PANGAEA	doi:10.1594/PANGAEA.869619	https://doi.pangaea.de/10.1594/PANGAEA.869619	Data Analysis	Nichols and Stolze_Count Data.xls	figshare	doi:10.6084/m9.figshare.c.3722644	https://doi.org/10.6084/m9.figshare.c.3722644	197308
A	Setting out the collectors and sample collection	Tauber samplers	TAU_1	Sample preparation	Pollen counting	A_T2_TAU_1	Nichols-Stolze_2017_TauTuff.tab	PANGAEA	doi:10.1594/PANGAEA.869614	https://doi.pangaea.de/10.1594/PANGAEA.869614	Data Analysis	Nichols-Stolze_2017_xlsxfiles.tab	PANGAEA	doi:10.1594/PANGAEA.869619	https://doi.pangaea.de/10.1594/PANGAEA.869619	Data Analysis	Nichols and Stolze_Count Data.xls	figshare	doi:10.6084/m9.figshare.c.3722644	https://doi.org/10.6084/m9.figshare.c.3722644	197208
B	Setting out the collectors and sample collection	Tauber samplers	TAU_1	Sample preparation	Pollen counting	B_T3_TAU_1	Nichols-Stolze_2017_TauTuff.tab	PANGAEA	doi:10.1594/PANGAEA.869614	https://doi.pangaea.de/10.1594/PANGAEA.869614	Data Analysis	Nichols-Stolze_2017_xlsxfiles.tab	PANGAEA	doi:10.1594/PANGAEA.869619	https://doi.pangaea.de/10.1594/PANGAEA.869619	Data Analysis	Nichols and Stolze_Count Data.xls	figshare	doi:10.6084/m9.figshare.c.3722644	https://doi.org/10.6084/m9.figshare.c.3722644	197308
C	Setting out the collectors and sample collection	Tauber samplers	TAU_1	Sample preparation	Pollen counting	C_T2_TAU_1A	Nichols-Stolze_2017_TauTuff.tab	PANGAEA	doi:10.1594/PANGAEA.869614	https://doi.pangaea.de/10.1594/PANGAEA.869614	Data Analysis	Nichols-Stolze_2017_xlsxfiles.tab	PANGAEA	doi:10.1594/PANGAEA.869619	https://doi.pangaea.de/10.1594/PANGAEA.869619	Data Analysis	Nichols and Stolze_Count Data.xls	figshare	doi:10.6084/m9.figshare.c.3722644	https://doi.org/10.6084/m9.figshare.c.3722644	197208
C	Setting out the collectors and sample collection	Tauber samplers	TAU_1	Sample preparation	Pollen counting	C_T2_TAU_1B	Nichols-Stolze_2017_TauTuff.tab	PANGAEA	doi:10.1594/PANGAEA.869614	https://doi.pangaea.de/10.1594/PANGAEA.869614	Data Analysis	Nichols-Stolze_2017_xlsxfiles.tab	PANGAEA	doi:10.1594/PANGAEA.869619	https://doi.pangaea.de/10.1594/PANGAEA.869619	Data Analysis	Nichols and Stolze_Count Data.xls	figshare	doi:10.6084/m9.figshare.c.3722644	https://doi.org/10.6084/m9.figshare.c.3722644	197208
C	Setting out the collectors and sample collection	Tauber samplers	TAU_1	Sample preparation	Pollen counting	C_T2_TAU_1C	Nichols-Stolze_2017_TauTuff.tab	PANGAEA	doi:10.1594/PANGAEA.869614	https://doi.pangaea.de/10.1594/PANGAEA.869614	Data Analysis	Nichols-Stolze_2017_xlsxfiles.tab	PANGAEA	doi:10.1594/PANGAEA.869619	https://doi.pangaea.de/10.1594/PANGAEA.869619	Data Analysis	Nichols and Stolze_Count Data.xls	figshare	doi:10.6084/m9.figshare.c.3722644	https://doi.org/10.6084/m9.figshare.c.3722644	197208
C	Setting out the collectors and sample collection	Tauber samplers	TAU_2	Sample preparation	Pollen counting	C_T2_TAU_2	Nichols-Stolze_2017_TauTuff.tab	PANGAEA	doi:10.1594/PANGAEA.869614	https://doi.pangaea.de/10.1594/PANGAEA.869614	Data Analysis	Nichols-Stolze_2017_xlsxfiles.tab	PANGAEA	doi:10.1594/PANGAEA.869619	https://doi.pangaea.de/10.1594/PANGAEA.869619	Data Analysis	Nichols and Stolze_Count Data.xls	figshare	doi:10.6084/m9.figshare.c.3722644	https://doi.org/10.6084/m9.figshare.c.3722644	197208
C	Setting out the collectors and sample collection	Tauber samplers	TAU_1	Sample preparation	Pollen counting	C_T3_TAU_1	Nichols-Stolze_2017_TauTuff.tab	PANGAEA	doi:10.1594/PANGAEA.869614	https://doi.pangaea.de/10.1594/PANGAEA.869614	Data Analysis	Nichols-Stolze_2017_xlsxfiles.tab	PANGAEA	doi:10.1594/PANGAEA.869619	https://doi.pangaea.de/10.1594/PANGAEA.869619	Data Analysis	Nichols and Stolze_Count Data.xls	figshare	doi:10.6084/m9.figshare.c.3722644	https://doi.org/10.6084/m9.figshare.c.3722644	197308
D	Setting out the collectors and sample collection	Tauber samplers	TAU_1	Sample preparation	Pollen counting	D_T2_TAU_1	Nichols-Stolze_2017_TauTuff.tab	PANGAEA	doi:10.1594/PANGAEA.869614	https://doi.pangaea.de/10.1594/PANGAEA.869614	Data Analysis	Nichols-Stolze_2017_xlsxfiles.tab	PANGAEA	doi:10.1594/PANGAEA.869619	https://doi.pangaea.de/10.1594/PANGAEA.869619	Data Analysis	Nichols and Stolze_Count Data.xls	figshare	doi:10.6084/m9.figshare.c.3722644	https://doi.org/10.6084/m9.figshare.c.3722644	197208
D	Setting out the collectors and sample collection	Tauber samplers	TAU_2	Sample preparation	Pollen counting	D_T2_TAU_2	Nichols-Stolze_2017_TauTuff.tab	PANGAEA	doi:10.1594/PANGAEA.869614	https://doi.pangaea.de/10.1594/PANGAEA.869614	Data Analysis	Nichols-Stolze_2017_xlsxfiles.tab	PANGAEA	doi:10.1594/PANGAEA.869619	https://doi.pangaea.de/10.1594/PANGAEA.869619	Data Analysis	Nichols and Stolze_Count Data.xls	figshare	doi:10.6084/m9.figshare.c.3722644	https://doi.org/10.6084/m9.figshare.c.3722644	197208
D	Setting out the collectors and sample collection	Benninghoff or 'Tuffy' sampler	TFY	Sample preparation	Pollen counting	D_T2_TFY	Nichols-Stolze_2017_TauTuff.tab	PANGAEA	doi:10.1594/PANGAEA.869614	https://doi.pangaea.de/10.1594/PANGAEA.869614	Data Analysis	Nichols-Stolze_2017_xlsxfiles.tab	PANGAEA	doi:10.1594/PANGAEA.869619	https://doi.pangaea.de/10.1594/PANGAEA.869619	Data Analysis	Nichols and Stolze_Count Data.xls	figshare	doi:10.6084/m9.figshare.c.3722644	https://doi.org/10.6084/m9.figshare.c.3722644	197208
E	Setting out the collectors and sample collection	Tauber samplers	TAU_1	Sample preparation	Pollen counting	E_T2_TAU_1	Nichols-Stolze_2017_TauTuff.tab	PANGAEA	doi:10.1594/PANGAEA.869614	https://doi.pangaea.de/10.1594/PANGAEA.869614	Data Analysis	Nichols-Stolze_2017_xlsxfiles.tab	PANGAEA	doi:10.1594/PANGAEA.869619	https://doi.pangaea.de/10.1594/PANGAEA.869619	Data Analysis	Nichols and Stolze_Count Data.xls	figshare	doi:10.6084/m9.figshare.c.3722644	https://doi.org/10.6084/m9.figshare.c.3722644	197208
E	Setting out the collectors and sample collection	Benninghoff or 'Tuffy' sampler	TFY	Sample preparation	Pollen counting	E_T2_TFY	Nichols-Stolze_2017_TauTuff.tab	PANGAEA	doi:10.1594/PANGAEA.869614	https://doi.pangaea.de/10.1594/PANGAEA.869614	Data Analysis	Nichols-Stolze_2017_xlsxfiles.tab	PANGAEA	doi:10.1594/PANGAEA.869619	https://doi.pangaea.de/10.1594/PANGAEA.869619	Data Analysis	Nichols and Stolze_Count Data.xls	figshare	doi:10.6084/m9.figshare.c.3722644	https://doi.org/10.6084/m9.figshare.c.3722644	197208
E	Setting out the collectors and sample collection	Tauber samplers	TAU_1	Sample preparation	Pollen counting	E_T3_TAU_1A	Nichols-Stolze_2017_TauTuff.tab	PANGAEA	doi:10.1594/PANGAEA.869614	https://doi.pangaea.de/10.1594/PANGAEA.869614	Data Analysis	Nichols-Stolze_2017_xlsxfiles.tab	PANGAEA	doi:10.1594/PANGAEA.869619	https://doi.pangaea.de/10.1594/PANGAEA.869619	Data Analysis	Nichols and Stolze_Count Data.xls	figshare	doi:10.6084/m9.figshare.c.3722644	https://doi.org/10.6084/m9.figshare.c.3722644	197308
E	Setting out the collectors and sample collection	Tauber samplers	TAU_1	Sample preparation	Pollen counting	E_T3_TAU_1B	Nichols-Stolze_2017_TauTuff.tab	PANGAEA	doi:10.1594/PANGAEA.869614	https://doi.pangaea.de/10.1594/PANGAEA.869614	Data Analysis	Nichols-Stolze_2017_xlsxfiles.tab	PANGAEA	doi:10.1594/PANGAEA.869619	https://doi.pangaea.de/10.1594/PANGAEA.869619	Data Analysis	Nichols and Stolze_Count Data.xls	figshare	doi:10.6084/m9.figshare.c.3722644	https://doi.org/10.6084/m9.figshare.c.3722644	197308
E	Setting out the collectors and sample collection	Tauber samplers	TAU_2	Sample preparation	Pollen counting	E_T3_TAU_2A	Nichols-Stolze_2017_TauTuff.tab	PANGAEA	doi:10.1594/PANGAEA.869614	https://doi.pangaea.de/10.1594/PANGAEA.869614	Data Analysis	Nichols-Stolze_2017_xlsxfiles.tab	PANGAEA	doi:10.1594/PANGAEA.869619	https://doi.pangaea.de/10.1594/PANGAEA.869619	Data Analysis	Nichols and Stolze_Count Data.xls	figshare	doi:10.6084/m9.figshare.c.3722644	https://doi.org/10.6084/m9.figshare.c.3722644	197308
E	Setting out the collectors and sample collection	Tauber samplers	TAU_2	Sample preparation	Pollen counting	E_T3_TAU_2B	Nichols-Stolze_2017_TauTuff.tab	PANGAEA	doi:10.1594/PANGAEA.869614	https://doi.pangaea.de/10.1594/PANGAEA.869614	Data Analysis	Nichols-Stolze_2017_xlsxfiles.tab	PANGAEA	doi:10.1594/PANGAEA.869619	https://doi.pangaea.de/10.1594/PANGAEA.869619	Data Analysis	Nichols and Stolze_Count Data.xls	figshare	doi:10.6084/m9.figshare.c.3722644	https://doi.org/10.6084/m9.figshare.c.3722644	197308
