# Supplementary material for: Modern pollen data from the Canadian Arctic, 1972–1973
Source: Sci Data. 2017 May 16;4:170065. doi: 10.1038/sdata.2017.65 (PMC5433388; doi:10.1038/sdata.2017.65)
Supplement: Supplementary file 1 [file sdata201765-isa1.zip › a_mosslichen_Stolze.txt]

Sample Name	Protocol REF	Protocol REF	Comment[sample number]	Protocol REF	Protocol REF	Assay Name	Raw Data File	Comment[Data Repository]	Comment[Data Record Accession]	Comment[Data Record URI]	Protocol REF	Derived Data File	Comment[Data Repository]	Comment[Data Record Accession]	Comment[Data Record URI]	Protocol REF	Derived Data File	Comment[Data Repository]	Comment[Data Record Accession]	Comment[Data Record URI]	Factor Value[sampling period]
S1	Setting out the collectors and sample collection	Moss and lichen polsters	1	Sample preparation	Pollen counting	S1_T2_POL_1	Nichols-Stolze_2017_MOSSLICHEN.tab	PANGAEA	doi:10.1594/PANGAEA.869616	https://doi.pangaea.de/10.1594/PANGAEA.869616	Data Analysis	Nichols-Stolze_2017_xlsxfiles.tab	PANGAEA	doi:10.1594/PANGAEA.869619	https://doi.pangaea.de/10.1594/PANGAEA.869619	Data Analysis	Nichols and Stolze_Count Data.xls	figshare	doi:10.6084/m9.figshare.c.3722644	https://doi.org/10.6084/m9.figshare.c.3722644	197208
S1	Setting out the collectors and sample collection	Moss and lichen polsters	2	Sample preparation	Pollen counting	S1_T2_POL_2	Nichols-Stolze_2017_MOSSLICHEN.tab	PANGAEA	doi:10.1594/PANGAEA.869616	https://doi.pangaea.de/10.1594/PANGAEA.869616	Data Analysis	Nichols-Stolze_2017_xlsxfiles.tab	PANGAEA	doi:10.1594/PANGAEA.869619	https://doi.pangaea.de/10.1594/PANGAEA.869619	Data Analysis	Nichols and Stolze_Count Data.xls	figshare	doi:10.6084/m9.figshare.c.3722644	https://doi.org/10.6084/m9.figshare.c.3722644	197208
S1	Setting out the collectors and sample collection	Moss and lichen polsters	3	Sample preparation	Pollen counting	S1_T2_POL_3	Nichols-Stolze_2017_MOSSLICHEN.tab	PANGAEA	doi:10.1594/PANGAEA.869616	https://doi.pangaea.de/10.1594/PANGAEA.869616	Data Analysis	Nichols-Stolze_2017_xlsxfiles.tab	PANGAEA	doi:10.1594/PANGAEA.869619	https://doi.pangaea.de/10.1594/PANGAEA.869619	Data Analysis	Nichols and Stolze_Count Data.xls	figshare	doi:10.6084/m9.figshare.c.3722644	https://doi.org/10.6084/m9.figshare.c.3722644	197208
S1	Setting out the collectors and sample collection	Moss and lichen polsters	4	Sample preparation	Pollen counting	S1_T2_POL_4	Nichols-Stolze_2017_MOSSLICHEN.tab	PANGAEA	doi:10.1594/PANGAEA.869616	https://doi.pangaea.de/10.1594/PANGAEA.869616	Data Analysis	Nichols-Stolze_2017_xlsxfiles.tab	PANGAEA	doi:10.1594/PANGAEA.869619	https://doi.pangaea.de/10.1594/PANGAEA.869619	Data Analysis	Nichols and Stolze_Count Data.xls	figshare	doi:10.6084/m9.figshare.c.3722644	https://doi.org/10.6084/m9.figshare.c.3722644	197208
S1	Setting out the collectors and sample collection	Moss and lichen polsters	5	Sample preparation	Pollen counting	S1_T2_POL_5	Nichols-Stolze_2017_MOSSLICHEN.tab	PANGAEA	doi:10.1594/PANGAEA.869616	https://doi.pangaea.de/10.1594/PANGAEA.869616	Data Analysis	Nichols-Stolze_2017_xlsxfiles.tab	PANGAEA	doi:10.1594/PANGAEA.869619	https://doi.pangaea.de/10.1594/PANGAEA.869619	Data Analysis	Nichols and Stolze_Count Data.xls	figshare	doi:10.6084/m9.figshare.c.3722644	https://doi.org/10.6084/m9.figshare.c.3722644	197208
S1	Setting out the collectors and sample collection	Moss and lichen polsters	6	Sample preparation	Pollen counting	S1_T2_POL_6	Nichols-Stolze_2017_MOSSLICHEN.tab	PANGAEA	doi:10.1594/PANGAEA.869616	https://doi.pangaea.de/10.1594/PANGAEA.869616	Data Analysis	Nichols-Stolze_2017_xlsxfiles.tab	PANGAEA	doi:10.1594/PANGAEA.869619	https://doi.pangaea.de/10.1594/PANGAEA.869619	Data Analysis	Nichols and Stolze_Count Data.xls	figshare	doi:10.6084/m9.figshare.c.3722644	https://doi.org/10.6084/m9.figshare.c.3722644	197208
S1	Setting out the collectors and sample collection	Moss and lichen polsters	7	Sample preparation	Pollen counting	S1_T2_POL_7	Nichols-Stolze_2017_MOSSLICHEN.tab	PANGAEA	doi:10.1594/PANGAEA.869616	https://doi.pangaea.de/10.1594/PANGAEA.869616	Data Analysis	Nichols-Stolze_2017_xlsxfiles.tab	PANGAEA	doi:10.1594/PANGAEA.869619	https://doi.pangaea.de/10.1594/PANGAEA.869619	Data Analysis	Nichols and Stolze_Count Data.xls	figshare	doi:10.6084/m9.figshare.c.3722644	https://doi.org/10.6084/m9.figshare.c.3722644	197208
S1	Setting out the collectors and sample collection	Moss and lichen polsters	8A	Sample preparation	Pollen counting	S1_T2_POL_8A	Nichols-Stolze_2017_MOSSLICHEN.tab	PANGAEA	doi:10.1594/PANGAEA.869616	https://doi.pangaea.de/10.1594/PANGAEA.869616	Data Analysis	Nichols-Stolze_2017_xlsxfiles.tab	PANGAEA	doi:10.1594/PANGAEA.869619	https://doi.pangaea.de/10.1594/PANGAEA.869619	Data Analysis	Nichols and Stolze_Count Data.xls	figshare	doi:10.6084/m9.figshare.c.3722644	https://doi.org/10.6084/m9.figshare.c.3722644	197208
S1	Setting out the collectors and sample collection	Moss and lichen polsters	8B	Sample preparation	Pollen counting	S1_T2_POL_8B	Nichols-Stolze_2017_MOSSLICHEN.tab	PANGAEA	doi:10.1594/PANGAEA.869616	https://doi.pangaea.de/10.1594/PANGAEA.869616	Data Analysis	Nichols-Stolze_2017_xlsxfiles.tab	PANGAEA	doi:10.1594/PANGAEA.869619	https://doi.pangaea.de/10.1594/PANGAEA.869619	Data Analysis	Nichols and Stolze_Count Data.xls	figshare	doi:10.6084/m9.figshare.c.3722644	https://doi.org/10.6084/m9.figshare.c.3722644	197208
S1	Setting out the collectors and sample collection	Moss and lichen polsters	9	Sample preparation	Pollen counting	S1_T2_POL_9	Nichols-Stolze_2017_MOSSLICHEN.tab	PANGAEA	doi:10.1594/PANGAEA.869616	https://doi.pangaea.de/10.1594/PANGAEA.869616	Data Analysis	Nichols-Stolze_2017_xlsxfiles.tab	PANGAEA	doi:10.1594/PANGAEA.869619	https://doi.pangaea.de/10.1594/PANGAEA.869619	Data Analysis	Nichols and Stolze_Count Data.xls	figshare	doi:10.6084/m9.figshare.c.3722644	https://doi.org/10.6084/m9.figshare.c.3722644	197208
S1	Setting out the collectors and sample collection	Moss and lichen polsters	10	Sample preparation	Pollen counting	S1_T2_POL_10	Nichols-Stolze_2017_MOSSLICHEN.tab	PANGAEA	doi:10.1594/PANGAEA.869616	https://doi.pangaea.de/10.1594/PANGAEA.869616	Data Analysis	Nichols-Stolze_2017_xlsxfiles.tab	PANGAEA	doi:10.1594/PANGAEA.869619	https://doi.pangaea.de/10.1594/PANGAEA.869619	Data Analysis	Nichols and Stolze_Count Data.xls	figshare	doi:10.6084/m9.figshare.c.3722644	https://doi.org/10.6084/m9.figshare.c.3722644	197208
S2	Setting out the collectors and sample collection	Moss and lichen polsters	1	Sample preparation	Pollen counting	S2_T2_POL_1	Nichols-Stolze_2017_MOSSLICHEN.tab	PANGAEA	doi:10.1594/PANGAEA.869616	https://doi.pangaea.de/10.1594/PANGAEA.869616	Data Analysis	Nichols-Stolze_2017_xlsxfiles.tab	PANGAEA	doi:10.1594/PANGAEA.869619	https://doi.pangaea.de/10.1594/PANGAEA.869619	Data Analysis	Nichols and Stolze_Count Data.xls	figshare	doi:10.6084/m9.figshare.c.3722644	https://doi.org/10.6084/m9.figshare.c.3722644	197208
S2	Setting out the collectors and sample collection	Moss and lichen polsters	2	Sample preparation	Pollen counting	S2_T2_POL_2	Nichols-Stolze_2017_MOSSLICHEN.tab	PANGAEA	doi:10.1594/PANGAEA.869616	https://doi.pangaea.de/10.1594/PANGAEA.869616	Data Analysis	Nichols-Stolze_2017_xlsxfiles.tab	PANGAEA	doi:10.1594/PANGAEA.869619	https://doi.pangaea.de/10.1594/PANGAEA.869619	Data Analysis	Nichols and Stolze_Count Data.xls	figshare	doi:10.6084/m9.figshare.c.3722644	https://doi.org/10.6084/m9.figshare.c.3722644	197208
S2	Setting out the collectors and sample collection	Moss and lichen polsters	3A	Sample preparation	Pollen counting	S2_T2_POL_3A	Nichols-Stolze_2017_MOSSLICHEN.tab	PANGAEA	doi:10.1594/PANGAEA.869616	https://doi.pangaea.de/10.1594/PANGAEA.869616	Data Analysis	Nichols-Stolze_2017_xlsxfiles.tab	PANGAEA	doi:10.1594/PANGAEA.869619	https://doi.pangaea.de/10.1594/PANGAEA.869619	Data Analysis	Nichols and Stolze_Count Data.xls	figshare	doi:10.6084/m9.figshare.c.3722644	https://doi.org/10.6084/m9.figshare.c.3722644	197208
S2	Setting out the collectors and sample collection	Moss and lichen polsters	3B	Sample preparation	Pollen counting	S2_T2_POL_3B	Nichols-Stolze_2017_MOSSLICHEN.tab	PANGAEA	doi:10.1594/PANGAEA.869616	https://doi.pangaea.de/10.1594/PANGAEA.869616	Data Analysis	Nichols-Stolze_2017_xlsxfiles.tab	PANGAEA	doi:10.1594/PANGAEA.869619	https://doi.pangaea.de/10.1594/PANGAEA.869619	Data Analysis	Nichols and Stolze_Count Data.xls	figshare	doi:10.6084/m9.figshare.c.3722644	https://doi.org/10.6084/m9.figshare.c.3722644	197208
S2	Setting out the collectors and sample collection	Moss and lichen polsters	4	Sample preparation	Pollen counting	S2_T2_POL_4	Nichols-Stolze_2017_MOSSLICHEN.tab	PANGAEA	doi:10.1594/PANGAEA.869616	https://doi.pangaea.de/10.1594/PANGAEA.869616	Data Analysis	Nichols-Stolze_2017_xlsxfiles.tab	PANGAEA	doi:10.1594/PANGAEA.869619	https://doi.pangaea.de/10.1594/PANGAEA.869619	Data Analysis	Nichols and Stolze_Count Data.xls	figshare	doi:10.6084/m9.figshare.c.3722644	https://doi.org/10.6084/m9.figshare.c.3722644	197208
S2	Setting out the collectors and sample collection	Moss and lichen polsters	5	Sample preparation	Pollen counting	S2_T2_POL_5	Nichols-Stolze_2017_MOSSLICHEN.tab	PANGAEA	doi:10.1594/PANGAEA.869616	https://doi.pangaea.de/10.1594/PANGAEA.869616	Data Analysis	Nichols-Stolze_2017_xlsxfiles.tab	PANGAEA	doi:10.1594/PANGAEA.869619	https://doi.pangaea.de/10.1594/PANGAEA.869619	Data Analysis	Nichols and Stolze_Count Data.xls	figshare	doi:10.6084/m9.figshare.c.3722644	https://doi.org/10.6084/m9.figshare.c.3722644	197208
S2	Setting out the collectors and sample collection	Moss and lichen polsters	6	Sample preparation	Pollen counting	S2_T2_POL_6	Nichols-Stolze_2017_MOSSLICHEN.tab	PANGAEA	doi:10.1594/PANGAEA.869616	https://doi.pangaea.de/10.1594/PANGAEA.869616	Data Analysis	Nichols-Stolze_2017_xlsxfiles.tab	PANGAEA	doi:10.1594/PANGAEA.869619	https://doi.pangaea.de/10.1594/PANGAEA.869619	Data Analysis	Nichols and Stolze_Count Data.xls	figshare	doi:10.6084/m9.figshare.c.3722644	https://doi.org/10.6084/m9.figshare.c.3722644	197208
S2	Setting out the collectors and sample collection	Moss and lichen polsters	7	Sample preparation	Pollen counting	S2_T2_POL_7	Nichols-Stolze_2017_MOSSLICHEN.tab	PANGAEA	doi:10.1594/PANGAEA.869616	https://doi.pangaea.de/10.1594/PANGAEA.869616	Data Analysis	Nichols-Stolze_2017_xlsxfiles.tab	PANGAEA	doi:10.1594/PANGAEA.869619	https://doi.pangaea.de/10.1594/PANGAEA.869619	Data Analysis	Nichols and Stolze_Count Data.xls	figshare	doi:10.6084/m9.figshare.c.3722644	https://doi.org/10.6084/m9.figshare.c.3722644	197208
S2	Setting out the collectors and sample collection	Moss and lichen polsters	8	Sample preparation	Pollen counting	S2_T2_POL_8	Nichols-Stolze_2017_MOSSLICHEN.tab	PANGAEA	doi:10.1594/PANGAEA.869616	https://doi.pangaea.de/10.1594/PANGAEA.869616	Data Analysis	Nichols-Stolze_2017_xlsxfiles.tab	PANGAEA	doi:10.1594/PANGAEA.869619	https://doi.pangaea.de/10.1594/PANGAEA.869619	Data Analysis	Nichols and Stolze_Count Data.xls	figshare	doi:10.6084/m9.figshare.c.3722644	https://doi.org/10.6084/m9.figshare.c.3722644	197208
S2	Setting out the collectors and sample collection	Moss and lichen polsters	9	Sample preparation	Pollen counting	S2_T2_POL_9	Nichols-Stolze_2017_MOSSLICHEN.tab	PANGAEA	doi:10.1594/PANGAEA.869616	https://doi.pangaea.de/10.1594/PANGAEA.869616	Data Analysis	Nichols-Stolze_2017_xlsxfiles.tab	PANGAEA	doi:10.1594/PANGAEA.869619	https://doi.pangaea.de/10.1594/PANGAEA.869619	Data Analysis	Nichols and Stolze_Count Data.xls	figshare	doi:10.6084/m9.figshare.c.3722644	https://doi.org/10.6084/m9.figshare.c.3722644	197208
S2	Setting out the collectors and sample collection	Moss and lichen polsters	10	Sample preparation	Pollen counting	S2_T2_POL_10	Nichols-Stolze_2017_MOSSLICHEN.tab	PANGAEA	doi:10.1594/PANGAEA.869616	https://doi.pangaea.de/10.1594/PANGAEA.869616	Data Analysis	Nichols-Stolze_2017_xlsxfiles.tab	PANGAEA	doi:10.1594/PANGAEA.869619	https://doi.pangaea.de/10.1594/PANGAEA.869619	Data Analysis	Nichols and Stolze_Count Data.xls	figshare	doi:10.6084/m9.figshare.c.3722644	https://doi.org/10.6084/m9.figshare.c.3722644	197208
S2	Setting out the collectors and sample collection	Moss and lichen polsters	1	Sample preparation	Pollen counting	S2_T3_POL_1	Nichols-Stolze_2017_MOSSLICHEN.tab	PANGAEA	doi:10.1594/PANGAEA.869616	https://doi.pangaea.de/10.1594/PANGAEA.869616	Data Analysis	Nichols-Stolze_2017_xlsxfiles.tab	PANGAEA	doi:10.1594/PANGAEA.869619	https://doi.pangaea.de/10.1594/PANGAEA.869619	Data Analysis	Nichols and Stolze_Count Data.xls	figshare	doi:10.6084/m9.figshare.c.3722644	https://doi.org/10.6084/m9.figshare.c.3722644	197308
S2	Setting out the collectors and sample collection	Moss and lichen polsters	2	Sample preparation	Pollen counting	S2_T3_POL_2	Nichols-Stolze_2017_MOSSLICHEN.tab	PANGAEA	doi:10.1594/PANGAEA.869616	https://doi.pangaea.de/10.1594/PANGAEA.869616	Data Analysis	Nichols-Stolze_2017_xlsxfiles.tab	PANGAEA	doi:10.1594/PANGAEA.869619	https://doi.pangaea.de/10.1594/PANGAEA.869619	Data Analysis	Nichols and Stolze_Count Data.xls	figshare	doi:10.6084/m9.figshare.c.3722644	https://doi.org/10.6084/m9.figshare.c.3722644	197308
S2	Setting out the collectors and sample collection	Moss and lichen polsters	3	Sample preparation	Pollen counting	S2_T3_POL_3	Nichols-Stolze_2017_MOSSLICHEN.tab	PANGAEA	doi:10.1594/PANGAEA.869616	https://doi.pangaea.de/10.1594/PANGAEA.869616	Data Analysis	Nichols-Stolze_2017_xlsxfiles.tab	PANGAEA	doi:10.1594/PANGAEA.869619	https://doi.pangaea.de/10.1594/PANGAEA.869619	Data Analysis	Nichols and Stolze_Count Data.xls	figshare	doi:10.6084/m9.figshare.c.3722644	https://doi.org/10.6084/m9.figshare.c.3722644	197308
S2	Setting out the collectors and sample collection	Moss and lichen polsters	4	Sample preparation	Pollen counting	S2_T3_POL_4	Nichols-Stolze_2017_MOSSLICHEN.tab	PANGAEA	doi:10.1594/PANGAEA.869616	https://doi.pangaea.de/10.1594/PANGAEA.869616	Data Analysis	Nichols-Stolze_2017_xlsxfiles.tab	PANGAEA	doi:10.1594/PANGAEA.869619	https://doi.pangaea.de/10.1594/PANGAEA.869619	Data Analysis	Nichols and Stolze_Count Data.xls	figshare	doi:10.6084/m9.figshare.c.3722644	https://doi.org/10.6084/m9.figshare.c.3722644	197308
S3	Setting out the collectors and sample collection	Moss and lichen polsters	1	Sample preparation	Pollen counting	S3_T2_POL_1	Nichols-Stolze_2017_MOSSLICHEN.tab	PANGAEA	doi:10.1594/PANGAEA.869616	https://doi.pangaea.de/10.1594/PANGAEA.869616	Data Analysis	Nichols-Stolze_2017_xlsxfiles.tab	PANGAEA	doi:10.1594/PANGAEA.869619	https://doi.pangaea.de/10.1594/PANGAEA.869619	Data Analysis	Nichols and Stolze_Count Data.xls	figshare	doi:10.6084/m9.figshare.c.3722644	https://doi.org/10.6084/m9.figshare.c.3722644	197208
S3	Setting out the collectors and sample collection	Moss and lichen polsters	2	Sample preparation	Pollen counting	S3_T2_POL_2	Nichols-Stolze_2017_MOSSLICHEN.tab	PANGAEA	doi:10.1594/PANGAEA.869616	https://doi.pangaea.de/10.1594/PANGAEA.869616	Data Analysis	Nichols-Stolze_2017_xlsxfiles.tab	PANGAEA	doi:10.1594/PANGAEA.869619	https://doi.pangaea.de/10.1594/PANGAEA.869619	Data Analysis	Nichols and Stolze_Count Data.xls	figshare	doi:10.6084/m9.figshare.c.3722644	https://doi.org/10.6084/m9.figshare.c.3722644	197208
S3	Setting out the collectors and sample collection	Moss and lichen polsters	3	Sample preparation	Pollen counting	S3_T2_POL_3	Nichols-Stolze_2017_MOSSLICHEN.tab	PANGAEA	doi:10.1594/PANGAEA.869616	https://doi.pangaea.de/10.1594/PANGAEA.869616	Data Analysis	Nichols-Stolze_2017_xlsxfiles.tab	PANGAEA	doi:10.1594/PANGAEA.869619	https://doi.pangaea.de/10.1594/PANGAEA.869619	Data Analysis	Nichols and Stolze_Count Data.xls	figshare	doi:10.6084/m9.figshare.c.3722644	https://doi.org/10.6084/m9.figshare.c.3722644	197208
S3	Setting out the collectors and sample collection	Moss and lichen polsters	4	Sample preparation	Pollen counting	S3_T2_POL_4	Nichols-Stolze_2017_MOSSLICHEN.tab	PANGAEA	doi:10.1594/PANGAEA.869616	https://doi.pangaea.de/10.1594/PANGAEA.869616	Data Analysis	Nichols-Stolze_2017_xlsxfiles.tab	PANGAEA	doi:10.1594/PANGAEA.869619	https://doi.pangaea.de/10.1594/PANGAEA.869619	Data Analysis	Nichols and Stolze_Count Data.xls	figshare	doi:10.6084/m9.figshare.c.3722644	https://doi.org/10.6084/m9.figshare.c.3722644	197208
S3	Setting out the collectors and sample collection	Moss and lichen polsters	5	Sample preparation	Pollen counting	S3_T2_POL_5	Nichols-Stolze_2017_MOSSLICHEN.tab	PANGAEA	doi:10.1594/PANGAEA.869616	https://doi.pangaea.de/10.1594/PANGAEA.869616	Data Analysis	Nichols-Stolze_2017_xlsxfiles.tab	PANGAEA	doi:10.1594/PANGAEA.869619	https://doi.pangaea.de/10.1594/PANGAEA.869619	Data Analysis	Nichols and Stolze_Count Data.xls	figshare	doi:10.6084/m9.figshare.c.3722644	https://doi.org/10.6084/m9.figshare.c.3722644	197208
S3	Setting out the collectors and sample collection	Moss and lichen polsters	6	Sample preparation	Pollen counting	S3_T2_POL_6	Nichols-Stolze_2017_MOSSLICHEN.tab	PANGAEA	doi:10.1594/PANGAEA.869616	https://doi.pangaea.de/10.1594/PANGAEA.869616	Data Analysis	Nichols-Stolze_2017_xlsxfiles.tab	PANGAEA	doi:10.1594/PANGAEA.869619	https://doi.pangaea.de/10.1594/PANGAEA.869619	Data Analysis	Nichols and Stolze_Count Data.xls	figshare	doi:10.6084/m9.figshare.c.3722644	https://doi.org/10.6084/m9.figshare.c.3722644	197208
S3	Setting out the collectors and sample collection	Moss and lichen polsters	7	Sample preparation	Pollen counting	S3_T2_POL_7	Nichols-Stolze_2017_MOSSLICHEN.tab	PANGAEA	doi:10.1594/PANGAEA.869616	https://doi.pangaea.de/10.1594/PANGAEA.869616	Data Analysis	Nichols-Stolze_2017_xlsxfiles.tab	PANGAEA	doi:10.1594/PANGAEA.869619	https://doi.pangaea.de/10.1594/PANGAEA.869619	Data Analysis	Nichols and Stolze_Count Data.xls	figshare	doi:10.6084/m9.figshare.c.3722644	https://doi.org/10.6084/m9.figshare.c.3722644	197208
S3	Setting out the collectors and sample collection	Moss and lichen polsters	8	Sample preparation	Pollen counting	S3_T2_POL_8	Nichols-Stolze_2017_MOSSLICHEN.tab	PANGAEA	doi:10.1594/PANGAEA.869616	https://doi.pangaea.de/10.1594/PANGAEA.869616	Data Analysis	Nichols-Stolze_2017_xlsxfiles.tab	PANGAEA	doi:10.1594/PANGAEA.869619	https://doi.pangaea.de/10.1594/PANGAEA.869619	Data Analysis	Nichols and Stolze_Count Data.xls	figshare	doi:10.6084/m9.figshare.c.3722644	https://doi.org/10.6084/m9.figshare.c.3722644	197208
S3	Setting out the collectors and sample collection	Moss and lichen polsters	9	Sample preparation	Pollen counting	S3_T2_POL_9	Nichols-Stolze_2017_MOSSLICHEN.tab	PANGAEA	doi:10.1594/PANGAEA.869616	https://doi.pangaea.de/10.1594/PANGAEA.869616	Data Analysis	Nichols-Stolze_2017_xlsxfiles.tab	PANGAEA	doi:10.1594/PANGAEA.869619	https://doi.pangaea.de/10.1594/PANGAEA.869619	Data Analysis	Nichols and Stolze_Count Data.xls	figshare	doi:10.6084/m9.figshare.c.3722644	https://doi.org/10.6084/m9.figshare.c.3722644	197208
S3	Setting out the collectors and sample collection	Moss and lichen polsters	1	Sample preparation	Pollen counting	S3_T3_POL_1	Nichols-Stolze_2017_MOSSLICHEN.tab	PANGAEA	doi:10.1594/PANGAEA.869616	https://doi.pangaea.de/10.1594/PANGAEA.869616	Data Analysis	Nichols-Stolze_2017_xlsxfiles.tab	PANGAEA	doi:10.1594/PANGAEA.869619	https://doi.pangaea.de/10.1594/PANGAEA.869619	Data Analysis	Nichols and Stolze_Count Data.xls	figshare	doi:10.6084/m9.figshare.c.3722644	https://doi.org/10.6084/m9.figshare.c.3722644	197308
S3	Setting out the collectors and sample collection	Moss and lichen polsters	2A	Sample preparation	Pollen counting	S3_T3_POL_2A	Nichols-Stolze_2017_MOSSLICHEN.tab	PANGAEA	doi:10.1594/PANGAEA.869616	https://doi.pangaea.de/10.1594/PANGAEA.869616	Data Analysis	Nichols-Stolze_2017_xlsxfiles.tab	PANGAEA	doi:10.1594/PANGAEA.869619	https://doi.pangaea.de/10.1594/PANGAEA.869619	Data Analysis	Nichols and Stolze_Count Data.xls	figshare	doi:10.6084/m9.figshare.c.3722644	https://doi.org/10.6084/m9.figshare.c.3722644	197308
S3	Setting out the collectors and sample collection	Moss and lichen polsters	2B	Sample preparation	Pollen counting	S3_T3_POL_2B	Nichols-Stolze_2017_MOSSLICHEN.tab	PANGAEA	doi:10.1594/PANGAEA.869616	https://doi.pangaea.de/10.1594/PANGAEA.869616	Data Analysis	Nichols-Stolze_2017_xlsxfiles.tab	PANGAEA	doi:10.1594/PANGAEA.869619	https://doi.pangaea.de/10.1594/PANGAEA.869619	Data Analysis	Nichols and Stolze_Count Data.xls	figshare	doi:10.6084/m9.figshare.c.3722644	https://doi.org/10.6084/m9.figshare.c.3722644	197308
S4	Setting out the collectors and sample collection	Moss and lichen polsters	1	Sample preparation	Pollen counting	S4_T2_POL_1	Nichols-Stolze_2017_MOSSLICHEN.tab	PANGAEA	doi:10.1594/PANGAEA.869616	https://doi.pangaea.de/10.1594/PANGAEA.869616	Data Analysis	Nichols-Stolze_2017_xlsxfiles.tab	PANGAEA	doi:10.1594/PANGAEA.869619	https://doi.pangaea.de/10.1594/PANGAEA.869619	Data Analysis	Nichols and Stolze_Count Data.xls	figshare	doi:10.6084/m9.figshare.c.3722644	https://doi.org/10.6084/m9.figshare.c.3722644	197208
S4	Setting out the collectors and sample collection	Moss and lichen polsters	2	Sample preparation	Pollen counting	S4_T2_POL_2	Nichols-Stolze_2017_MOSSLICHEN.tab	PANGAEA	doi:10.1594/PANGAEA.869616	https://doi.pangaea.de/10.1594/PANGAEA.869616	Data Analysis	Nichols-Stolze_2017_xlsxfiles.tab	PANGAEA	doi:10.1594/PANGAEA.869619	https://doi.pangaea.de/10.1594/PANGAEA.869619	Data Analysis	Nichols and Stolze_Count Data.xls	figshare	doi:10.6084/m9.figshare.c.3722644	https://doi.org/10.6084/m9.figshare.c.3722644	197208
S4	Setting out the collectors and sample collection	Moss and lichen polsters	3	Sample preparation	Pollen counting	S4_T2_POL_3	Nichols-Stolze_2017_MOSSLICHEN.tab	PANGAEA	doi:10.1594/PANGAEA.869616	https://doi.pangaea.de/10.1594/PANGAEA.869616	Data Analysis	Nichols-Stolze_2017_xlsxfiles.tab	PANGAEA	doi:10.1594/PANGAEA.869619	https://doi.pangaea.de/10.1594/PANGAEA.869619	Data Analysis	Nichols and Stolze_Count Data.xls	figshare	doi:10.6084/m9.figshare.c.3722644	https://doi.org/10.6084/m9.figshare.c.3722644	197208
S4	Setting out the collectors and sample collection	Moss and lichen polsters	4	Sample preparation	Pollen counting	S4_T2_POL_4	Nichols-Stolze_2017_MOSSLICHEN.tab	PANGAEA	doi:10.1594/PANGAEA.869616	https://doi.pangaea.de/10.1594/PANGAEA.869616	Data Analysis	Nichols-Stolze_2017_xlsxfiles.tab	PANGAEA	doi:10.1594/PANGAEA.869619	https://doi.pangaea.de/10.1594/PANGAEA.869619	Data Analysis	Nichols and Stolze_Count Data.xls	figshare	doi:10.6084/m9.figshare.c.3722644	https://doi.org/10.6084/m9.figshare.c.3722644	197208
S4	Setting out the collectors and sample collection	Moss and lichen polsters	5	Sample preparation	Pollen counting	S4_T2_POL_5	Nichols-Stolze_2017_MOSSLICHEN.tab	PANGAEA	doi:10.1594/PANGAEA.869616	https://doi.pangaea.de/10.1594/PANGAEA.869616	Data Analysis	Nichols-Stolze_2017_xlsxfiles.tab	PANGAEA	doi:10.1594/PANGAEA.869619	https://doi.pangaea.de/10.1594/PANGAEA.869619	Data Analysis	Nichols and Stolze_Count Data.xls	figshare	doi:10.6084/m9.figshare.c.3722644	https://doi.org/10.6084/m9.figshare.c.3722644	197208
S4	Setting out the collectors and sample collection	Moss and lichen polsters	6A	Sample preparation	Pollen counting	S4_T2_POL_6A	Nichols-Stolze_2017_MOSSLICHEN.tab	PANGAEA	doi:10.1594/PANGAEA.869616	https://doi.pangaea.de/10.1594/PANGAEA.869616	Data Analysis	Nichols-Stolze_2017_xlsxfiles.tab	PANGAEA	doi:10.1594/PANGAEA.869619	https://doi.pangaea.de/10.1594/PANGAEA.869619	Data Analysis	Nichols and Stolze_Count Data.xls	figshare	doi:10.6084/m9.figshare.c.3722644	https://doi.org/10.6084/m9.figshare.c.3722644	197208
S4	Setting out the collectors and sample collection	Moss and lichen polsters	6B	Sample preparation	Pollen counting	S4_T2_POL_6B	Nichols-Stolze_2017_MOSSLICHEN.tab	PANGAEA	doi:10.1594/PANGAEA.869616	https://doi.pangaea.de/10.1594/PANGAEA.869616	Data Analysis	Nichols-Stolze_2017_xlsxfiles.tab	PANGAEA	doi:10.1594/PANGAEA.869619	https://doi.pangaea.de/10.1594/PANGAEA.869619	Data Analysis	Nichols and Stolze_Count Data.xls	figshare	doi:10.6084/m9.figshare.c.3722644	https://doi.org/10.6084/m9.figshare.c.3722644	197208
S4	Setting out the collectors and sample collection	Moss and lichen polsters	7	Sample preparation	Pollen counting	S4_T2_POL_7	Nichols-Stolze_2017_MOSSLICHEN.tab	PANGAEA	doi:10.1594/PANGAEA.869616	https://doi.pangaea.de/10.1594/PANGAEA.869616	Data Analysis	Nichols-Stolze_2017_xlsxfiles.tab	PANGAEA	doi:10.1594/PANGAEA.869619	https://doi.pangaea.de/10.1594/PANGAEA.869619	Data Analysis	Nichols and Stolze_Count Data.xls	figshare	doi:10.6084/m9.figshare.c.3722644	https://doi.org/10.6084/m9.figshare.c.3722644	197208
S4	Setting out the collectors and sample collection	Moss and lichen polsters	8	Sample preparation	Pollen counting	S4_T2_POL_8	Nichols-Stolze_2017_MOSSLICHEN.tab	PANGAEA	doi:10.1594/PANGAEA.869616	https://doi.pangaea.de/10.1594/PANGAEA.869616	Data Analysis	Nichols-Stolze_2017_xlsxfiles.tab	PANGAEA	doi:10.1594/PANGAEA.869619	https://doi.pangaea.de/10.1594/PANGAEA.869619	Data Analysis	Nichols and Stolze_Count Data.xls	figshare	doi:10.6084/m9.figshare.c.3722644	https://doi.org/10.6084/m9.figshare.c.3722644	197208
S4	Setting out the collectors and sample collection	Moss and lichen polsters	9	Sample preparation	Pollen counting	S4_T2_POL_9	Nichols-Stolze_2017_MOSSLICHEN.tab	PANGAEA	doi:10.1594/PANGAEA.869616	https://doi.pangaea.de/10.1594/PANGAEA.869616	Data Analysis	Nichols-Stolze_2017_xlsxfiles.tab	PANGAEA	doi:10.1594/PANGAEA.869619	https://doi.pangaea.de/10.1594/PANGAEA.869619	Data Analysis	Nichols and Stolze_Count Data.xls	figshare	doi:10.6084/m9.figshare.c.3722644	https://doi.org/10.6084/m9.figshare.c.3722644	197208
S4	Setting out the collectors and sample collection	Moss and lichen polsters	10	Sample preparation	Pollen counting	S4_T2_POL_10	Nichols-Stolze_2017_MOSSLICHEN.tab	PANGAEA	doi:10.1594/PANGAEA.869616	https://doi.pangaea.de/10.1594/PANGAEA.869616	Data Analysis	Nichols-Stolze_2017_xlsxfiles.tab	PANGAEA	doi:10.1594/PANGAEA.869619	https://doi.pangaea.de/10.1594/PANGAEA.869619	Data Analysis	Nichols and Stolze_Count Data.xls	figshare	doi:10.6084/m9.figshare.c.3722644	https://doi.org/10.6084/m9.figshare.c.3722644	197208
S4	Setting out the collectors and sample collection	Moss and lichen polsters	1	Sample preparation	Pollen counting	S4_T3_POL_1	Nichols-Stolze_2017_MOSSLICHEN.tab	PANGAEA	doi:10.1594/PANGAEA.869616	https://doi.pangaea.de/10.1594/PANGAEA.869616	Data Analysis	Nichols-Stolze_2017_xlsxfiles.tab	PANGAEA	doi:10.1594/PANGAEA.869619	https://doi.pangaea.de/10.1594/PANGAEA.869619	Data Analysis	Nichols and Stolze_Count Data.xls	figshare	doi:10.6084/m9.figshare.c.3722644	https://doi.org/10.6084/m9.figshare.c.3722644	197308
S4	Setting out the collectors and sample collection	Moss and lichen polsters	2	Sample preparation	Pollen counting	S4_T3_POL_2	Nichols-Stolze_2017_MOSSLICHEN.tab	PANGAEA	doi:10.1594/PANGAEA.869616	https://doi.pangaea.de/10.1594/PANGAEA.869616	Data Analysis	Nichols-Stolze_2017_xlsxfiles.tab	PANGAEA	doi:10.1594/PANGAEA.869619	https://doi.pangaea.de/10.1594/PANGAEA.869619	Data Analysis	Nichols and Stolze_Count Data.xls	figshare	doi:10.6084/m9.figshare.c.3722644	https://doi.org/10.6084/m9.figshare.c.3722644	197308
S4	Setting out the collectors and sample collection	Moss and lichen polsters	3	Sample preparation	Pollen counting	S4_T3_POL_3	Nichols-Stolze_2017_MOSSLICHEN.tab	PANGAEA	doi:10.1594/PANGAEA.869616	https://doi.pangaea.de/10.1594/PANGAEA.869616	Data Analysis	Nichols-Stolze_2017_xlsxfiles.tab	PANGAEA	doi:10.1594/PANGAEA.869619	https://doi.pangaea.de/10.1594/PANGAEA.869619	Data Analysis	Nichols and Stolze_Count Data.xls	figshare	doi:10.6084/m9.figshare.c.3722644	https://doi.org/10.6084/m9.figshare.c.3722644	197308
S5	Setting out the collectors and sample collection	Moss and lichen polsters	1	Sample preparation	Pollen counting	S5_T2_POL_1	Nichols-Stolze_2017_MOSSLICHEN.tab	PANGAEA	doi:10.1594/PANGAEA.869616	https://doi.pangaea.de/10.1594/PANGAEA.869616	Data Analysis	Nichols-Stolze_2017_xlsxfiles.tab	PANGAEA	doi:10.1594/PANGAEA.869619	https://doi.pangaea.de/10.1594/PANGAEA.869619	Data Analysis	Nichols and Stolze_Count Data.xls	figshare	doi:10.6084/m9.figshare.c.3722644	https://doi.org/10.6084/m9.figshare.c.3722644	197208
S5	Setting out the collectors and sample collection	Moss and lichen polsters	2	Sample preparation	Pollen counting	S5_T2_POL_2	Nichols-Stolze_2017_MOSSLICHEN.tab	PANGAEA	doi:10.1594/PANGAEA.869616	https://doi.pangaea.de/10.1594/PANGAEA.869616	Data Analysis	Nichols-Stolze_2017_xlsxfiles.tab	PANGAEA	doi:10.1594/PANGAEA.869619	https://doi.pangaea.de/10.1594/PANGAEA.869619	Data Analysis	Nichols and Stolze_Count Data.xls	figshare	doi:10.6084/m9.figshare.c.3722644	https://doi.org/10.6084/m9.figshare.c.3722644	197208
S5	Setting out the collectors and sample collection	Moss and lichen polsters	3	Sample preparation	Pollen counting	S5_T2_POL_3	Nichols-Stolze_2017_MOSSLICHEN.tab	PANGAEA	doi:10.1594/PANGAEA.869616	https://doi.pangaea.de/10.1594/PANGAEA.869616	Data Analysis	Nichols-Stolze_2017_xlsxfiles.tab	PANGAEA	doi:10.1594/PANGAEA.869619	https://doi.pangaea.de/10.1594/PANGAEA.869619	Data Analysis	Nichols and Stolze_Count Data.xls	figshare	doi:10.6084/m9.figshare.c.3722644	https://doi.org/10.6084/m9.figshare.c.3722644	197208
S5	Setting out the collectors and sample collection	Moss and lichen polsters	4	Sample preparation	Pollen counting	S5_T2_POL_4	Nichols-Stolze_2017_MOSSLICHEN.tab	PANGAEA	doi:10.1594/PANGAEA.869616	https://doi.pangaea.de/10.1594/PANGAEA.869616	Data Analysis	Nichols-Stolze_2017_xlsxfiles.tab	PANGAEA	doi:10.1594/PANGAEA.869619	https://doi.pangaea.de/10.1594/PANGAEA.869619	Data Analysis	Nichols and Stolze_Count Data.xls	figshare	doi:10.6084/m9.figshare.c.3722644	https://doi.org/10.6084/m9.figshare.c.3722644	197208
S5	Setting out the collectors and sample collection	Moss and lichen polsters	5	Sample preparation	Pollen counting	S5_T2_POL_5	Nichols-Stolze_2017_MOSSLICHEN.tab	PANGAEA	doi:10.1594/PANGAEA.869616	https://doi.pangaea.de/10.1594/PANGAEA.869616	Data Analysis	Nichols-Stolze_2017_xlsxfiles.tab	PANGAEA	doi:10.1594/PANGAEA.869619	https://doi.pangaea.de/10.1594/PANGAEA.869619	Data Analysis	Nichols and Stolze_Count Data.xls	figshare	doi:10.6084/m9.figshare.c.3722644	https://doi.org/10.6084/m9.figshare.c.3722644	197208
S5	Setting out the collectors and sample collection	Moss and lichen polsters	6	Sample preparation	Pollen counting	S5_T2_POL_6	Nichols-Stolze_2017_MOSSLICHEN.tab	PANGAEA	doi:10.1594/PANGAEA.869616	https://doi.pangaea.de/10.1594/PANGAEA.869616	Data Analysis	Nichols-Stolze_2017_xlsxfiles.tab	PANGAEA	doi:10.1594/PANGAEA.869619	https://doi.pangaea.de/10.1594/PANGAEA.869619	Data Analysis	Nichols and Stolze_Count Data.xls	figshare	doi:10.6084/m9.figshare.c.3722644	https://doi.org/10.6084/m9.figshare.c.3722644	197208
S5	Setting out the collectors and sample collection	Moss and lichen polsters	7A	Sample preparation	Pollen counting	S5_T2_POL_7A	Nichols-Stolze_2017_MOSSLICHEN.tab	PANGAEA	doi:10.1594/PANGAEA.869616	https://doi.pangaea.de/10.1594/PANGAEA.869616	Data Analysis	Nichols-Stolze_2017_xlsxfiles.tab	PANGAEA	doi:10.1594/PANGAEA.869619	https://doi.pangaea.de/10.1594/PANGAEA.869619	Data Analysis	Nichols and Stolze_Count Data.xls	figshare	doi:10.6084/m9.figshare.c.3722644	https://doi.org/10.6084/m9.figshare.c.3722644	197208
S5	Setting out the collectors and sample collection	Moss and lichen polsters	7B	Sample preparation	Pollen counting	S5_T2_POL_7B	Nichols-Stolze_2017_MOSSLICHEN.tab	PANGAEA	doi:10.1594/PANGAEA.869616	https://doi.pangaea.de/10.1594/PANGAEA.869616	Data Analysis	Nichols-Stolze_2017_xlsxfiles.tab	PANGAEA	doi:10.1594/PANGAEA.869619	https://doi.pangaea.de/10.1594/PANGAEA.869619	Data Analysis	Nichols and Stolze_Count Data.xls	figshare	doi:10.6084/m9.figshare.c.3722644	https://doi.org/10.6084/m9.figshare.c.3722644	197208
S5	Setting out the collectors and sample collection	Moss and lichen polsters	8	Sample preparation	Pollen counting	S5_T2_POL_8	Nichols-Stolze_2017_MOSSLICHEN.tab	PANGAEA	doi:10.1594/PANGAEA.869616	https://doi.pangaea.de/10.1594/PANGAEA.869616	Data Analysis	Nichols-Stolze_2017_xlsxfiles.tab	PANGAEA	doi:10.1594/PANGAEA.869619	https://doi.pangaea.de/10.1594/PANGAEA.869619	Data Analysis	Nichols and Stolze_Count Data.xls	figshare	doi:10.6084/m9.figshare.c.3722644	https://doi.org/10.6084/m9.figshare.c.3722644	197208
S5	Setting out the collectors and sample collection	Moss and lichen polsters	9	Sample preparation	Pollen counting	S5_T2_POL_9	Nichols-Stolze_2017_MOSSLICHEN.tab	PANGAEA	doi:10.1594/PANGAEA.869616	https://doi.pangaea.de/10.1594/PANGAEA.869616	Data Analysis	Nichols-Stolze_2017_xlsxfiles.tab	PANGAEA	doi:10.1594/PANGAEA.869619	https://doi.pangaea.de/10.1594/PANGAEA.869619	Data Analysis	Nichols and Stolze_Count Data.xls	figshare	doi:10.6084/m9.figshare.c.3722644	https://doi.org/10.6084/m9.figshare.c.3722644	197208
S5	Setting out the collectors and sample collection	Moss and lichen polsters	10	Sample preparation	Pollen counting	S5_T2_POL_10	Nichols-Stolze_2017_MOSSLICHEN.tab	PANGAEA	doi:10.1594/PANGAEA.869616	https://doi.pangaea.de/10.1594/PANGAEA.869616	Data Analysis	Nichols-Stolze_2017_xlsxfiles.tab	PANGAEA	doi:10.1594/PANGAEA.869619	https://doi.pangaea.de/10.1594/PANGAEA.869619	Data Analysis	Nichols and Stolze_Count Data.xls	figshare	doi:10.6084/m9.figshare.c.3722644	https://doi.org/10.6084/m9.figshare.c.3722644	197208
S6	Setting out the collectors and sample collection	Moss and lichen polsters	1	Sample preparation	Pollen counting	S6_T2_POL_1	Nichols-Stolze_2017_MOSSLICHEN.tab	PANGAEA	doi:10.1594/PANGAEA.869616	https://doi.pangaea.de/10.1594/PANGAEA.869616	Data Analysis	Nichols-Stolze_2017_xlsxfiles.tab	PANGAEA	doi:10.1594/PANGAEA.869619	https://doi.pangaea.de/10.1594/PANGAEA.869619	Data Analysis	Nichols and Stolze_Count Data.xls	figshare	doi:10.6084/m9.figshare.c.3722644	https://doi.org/10.6084/m9.figshare.c.3722644	197208
S6	Setting out the collectors and sample collection	Moss and lichen polsters	2	Sample preparation	Pollen counting	S6_T2_POL_2	Nichols-Stolze_2017_MOSSLICHEN.tab	PANGAEA	doi:10.1594/PANGAEA.869616	https://doi.pangaea.de/10.1594/PANGAEA.869616	Data Analysis	Nichols-Stolze_2017_xlsxfiles.tab	PANGAEA	doi:10.1594/PANGAEA.869619	https://doi.pangaea.de/10.1594/PANGAEA.869619	Data Analysis	Nichols and Stolze_Count Data.xls	figshare	doi:10.6084/m9.figshare.c.3722644	https://doi.org/10.6084/m9.figshare.c.3722644	197208
S6	Setting out the collectors and sample collection	Moss and lichen polsters	3	Sample preparation	Pollen counting	S6_T2_POL_3	Nichols-Stolze_2017_MOSSLICHEN.tab	PANGAEA	doi:10.1594/PANGAEA.869616	https://doi.pangaea.de/10.1594/PANGAEA.869616	Data Analysis	Nichols-Stolze_2017_xlsxfiles.tab	PANGAEA	doi:10.1594/PANGAEA.869619	https://doi.pangaea.de/10.1594/PANGAEA.869619	Data Analysis	Nichols and Stolze_Count Data.xls	figshare	doi:10.6084/m9.figshare.c.3722644	https://doi.org/10.6084/m9.figshare.c.3722644	197208
S6	Setting out the collectors and sample collection	Moss and lichen polsters	4	Sample preparation	Pollen counting	S6_T2_POL_4	Nichols-Stolze_2017_MOSSLICHEN.tab	PANGAEA	doi:10.1594/PANGAEA.869616	https://doi.pangaea.de/10.1594/PANGAEA.869616	Data Analysis	Nichols-Stolze_2017_xlsxfiles.tab	PANGAEA	doi:10.1594/PANGAEA.869619	https://doi.pangaea.de/10.1594/PANGAEA.869619	Data Analysis	Nichols and Stolze_Count Data.xls	figshare	doi:10.6084/m9.figshare.c.3722644	https://doi.org/10.6084/m9.figshare.c.3722644	197208
S6	Setting out the collectors and sample collection	Moss and lichen polsters	5	Sample preparation	Pollen counting	S6_T2_POL_5	Nichols-Stolze_2017_MOSSLICHEN.tab	PANGAEA	doi:10.1594/PANGAEA.869616	https://doi.pangaea.de/10.1594/PANGAEA.869616	Data Analysis	Nichols-Stolze_2017_xlsxfiles.tab	PANGAEA	doi:10.1594/PANGAEA.869619	https://doi.pangaea.de/10.1594/PANGAEA.869619	Data Analysis	Nichols and Stolze_Count Data.xls	figshare	doi:10.6084/m9.figshare.c.3722644	https://doi.org/10.6084/m9.figshare.c.3722644	197208
S6	Setting out the collectors and sample collection	Moss and lichen polsters	6	Sample preparation	Pollen counting	S6_T2_POL_6	Nichols-Stolze_2017_MOSSLICHEN.tab	PANGAEA	doi:10.1594/PANGAEA.869616	https://doi.pangaea.de/10.1594/PANGAEA.869616	Data Analysis	Nichols-Stolze_2017_xlsxfiles.tab	PANGAEA	doi:10.1594/PANGAEA.869619	https://doi.pangaea.de/10.1594/PANGAEA.869619	Data Analysis	Nichols and Stolze_Count Data.xls	figshare	doi:10.6084/m9.figshare.c.3722644	https://doi.org/10.6084/m9.figshare.c.3722644	197208
S6	Setting out the collectors and sample collection	Moss and lichen polsters	7	Sample preparation	Pollen counting	S6_T2_POL_7	Nichols-Stolze_2017_MOSSLICHEN.tab	PANGAEA	doi:10.1594/PANGAEA.869616	https://doi.pangaea.de/10.1594/PANGAEA.869616	Data Analysis	Nichols-Stolze_2017_xlsxfiles.tab	PANGAEA	doi:10.1594/PANGAEA.869619	https://doi.pangaea.de/10.1594/PANGAEA.869619	Data Analysis	Nichols and Stolze_Count Data.xls	figshare	doi:10.6084/m9.figshare.c.3722644	https://doi.org/10.6084/m9.figshare.c.3722644	197208
S6	Setting out the collectors and sample collection	Moss and lichen polsters	8	Sample preparation	Pollen counting	S6_T2_POL_8	Nichols-Stolze_2017_MOSSLICHEN.tab	PANGAEA	doi:10.1594/PANGAEA.869616	https://doi.pangaea.de/10.1594/PANGAEA.869616	Data Analysis	Nichols-Stolze_2017_xlsxfiles.tab	PANGAEA	doi:10.1594/PANGAEA.869619	https://doi.pangaea.de/10.1594/PANGAEA.869619	Data Analysis	Nichols and Stolze_Count Data.xls	figshare	doi:10.6084/m9.figshare.c.3722644	https://doi.org/10.6084/m9.figshare.c.3722644	197208
S6	Setting out the collectors and sample collection	Moss and lichen polsters	9	Sample preparation	Pollen counting	S6_T2_POL_9	Nichols-Stolze_2017_MOSSLICHEN.tab	PANGAEA	doi:10.1594/PANGAEA.869616	https://doi.pangaea.de/10.1594/PANGAEA.869616	Data Analysis	Nichols-Stolze_2017_xlsxfiles.tab	PANGAEA	doi:10.1594/PANGAEA.869619	https://doi.pangaea.de/10.1594/PANGAEA.869619	Data Analysis	Nichols and Stolze_Count Data.xls	figshare	doi:10.6084/m9.figshare.c.3722644	https://doi.org/10.6084/m9.figshare.c.3722644	197208
S6	Setting out the collectors and sample collection	Moss and lichen polsters	10	Sample preparation	Pollen counting	S6_T2_POL_10	Nichols-Stolze_2017_MOSSLICHEN.tab	PANGAEA	doi:10.1594/PANGAEA.869616	https://doi.pangaea.de/10.1594/PANGAEA.869616	Data Analysis	Nichols-Stolze_2017_xlsxfiles.tab	PANGAEA	doi:10.1594/PANGAEA.869619	https://doi.pangaea.de/10.1594/PANGAEA.869619	Data Analysis	Nichols and Stolze_Count Data.xls	figshare	doi:10.6084/m9.figshare.c.3722644	https://doi.org/10.6084/m9.figshare.c.3722644	197208
S7	Setting out the collectors and sample collection	Moss and lichen polsters	1	Sample preparation	Pollen counting	S7_T2_POL_1	Nichols-Stolze_2017_MOSSLICHEN.tab	PANGAEA	doi:10.1594/PANGAEA.869616	https://doi.pangaea.de/10.1594/PANGAEA.869616	Data Analysis	Nichols-Stolze_2017_xlsxfiles.tab	PANGAEA	doi:10.1594/PANGAEA.869619	https://doi.pangaea.de/10.1594/PANGAEA.869619	Data Analysis	Nichols and Stolze_Count Data.xls	figshare	doi:10.6084/m9.figshare.c.3722644	https://doi.org/10.6084/m9.figshare.c.3722644	197208
S7	Setting out the collectors and sample collection	Moss and lichen polsters	2A	Sample preparation	Pollen counting	S7_T2_POL_2A	Nichols-Stolze_2017_MOSSLICHEN.tab	PANGAEA	doi:10.1594/PANGAEA.869616	https://doi.pangaea.de/10.1594/PANGAEA.869616	Data Analysis	Nichols-Stolze_2017_xlsxfiles.tab	PANGAEA	doi:10.1594/PANGAEA.869619	https://doi.pangaea.de/10.1594/PANGAEA.869619	Data Analysis	Nichols and Stolze_Count Data.xls	figshare	doi:10.6084/m9.figshare.c.3722644	https://doi.org/10.6084/m9.figshare.c.3722644	197208
S7	Setting out the collectors and sample collection	Moss and lichen polsters	2B	Sample preparation	Pollen counting	S7_T2_POL_2B	Nichols-Stolze_2017_MOSSLICHEN.tab	PANGAEA	doi:10.1594/PANGAEA.869616	https://doi.pangaea.de/10.1594/PANGAEA.869616	Data Analysis	Nichols-Stolze_2017_xlsxfiles.tab	PANGAEA	doi:10.1594/PANGAEA.869619	https://doi.pangaea.de/10.1594/PANGAEA.869619	Data Analysis	Nichols and Stolze_Count Data.xls	figshare	doi:10.6084/m9.figshare.c.3722644	https://doi.org/10.6084/m9.figshare.c.3722644	197208
S7	Setting out the collectors and sample collection	Moss and lichen polsters	3	Sample preparation	Pollen counting	S7_T2_POL_3	Nichols-Stolze_2017_MOSSLICHEN.tab	PANGAEA	doi:10.1594/PANGAEA.869616	https://doi.pangaea.de/10.1594/PANGAEA.869616	Data Analysis	Nichols-Stolze_2017_xlsxfiles.tab	PANGAEA	doi:10.1594/PANGAEA.869619	https://doi.pangaea.de/10.1594/PANGAEA.869619	Data Analysis	Nichols and Stolze_Count Data.xls	figshare	doi:10.6084/m9.figshare.c.3722644	https://doi.org/10.6084/m9.figshare.c.3722644	197208
S7	Setting out the collectors and sample collection	Moss and lichen polsters	4A	Sample preparation	Pollen counting	S7_T2_POL_4A	Nichols-Stolze_2017_MOSSLICHEN.tab	PANGAEA	doi:10.1594/PANGAEA.869616	https://doi.pangaea.de/10.1594/PANGAEA.869616	Data Analysis	Nichols-Stolze_2017_xlsxfiles.tab	PANGAEA	doi:10.1594/PANGAEA.869619	https://doi.pangaea.de/10.1594/PANGAEA.869619	Data Analysis	Nichols and Stolze_Count Data.xls	figshare	doi:10.6084/m9.figshare.c.3722644	https://doi.org/10.6084/m9.figshare.c.3722644	197208
S7	Setting out the collectors and sample collection	Moss and lichen polsters	4B	Sample preparation	Pollen counting	S7_T2_POL_4B	Nichols-Stolze_2017_MOSSLICHEN.tab	PANGAEA	doi:10.1594/PANGAEA.869616	https://doi.pangaea.de/10.1594/PANGAEA.869616	Data Analysis	Nichols-Stolze_2017_xlsxfiles.tab	PANGAEA	doi:10.1594/PANGAEA.869619	https://doi.pangaea.de/10.1594/PANGAEA.869619	Data Analysis	Nichols and Stolze_Count Data.xls	figshare	doi:10.6084/m9.figshare.c.3722644	https://doi.org/10.6084/m9.figshare.c.3722644	197208
S7	Setting out the collectors and sample collection	Moss and lichen polsters	5	Sample preparation	Pollen counting	S7_T2_POL_5	Nichols-Stolze_2017_MOSSLICHEN.tab	PANGAEA	doi:10.1594/PANGAEA.869616	https://doi.pangaea.de/10.1594/PANGAEA.869616	Data Analysis	Nichols-Stolze_2017_xlsxfiles.tab	PANGAEA	doi:10.1594/PANGAEA.869619	https://doi.pangaea.de/10.1594/PANGAEA.869619	Data Analysis	Nichols and Stolze_Count Data.xls	figshare	doi:10.6084/m9.figshare.c.3722644	https://doi.org/10.6084/m9.figshare.c.3722644	197208
S7	Setting out the collectors and sample collection	Moss and lichen polsters	6	Sample preparation	Pollen counting	S7_T2_POL_6	Nichols-Stolze_2017_MOSSLICHEN.tab	PANGAEA	doi:10.1594/PANGAEA.869616	https://doi.pangaea.de/10.1594/PANGAEA.869616	Data Analysis	Nichols-Stolze_2017_xlsxfiles.tab	PANGAEA	doi:10.1594/PANGAEA.869619	https://doi.pangaea.de/10.1594/PANGAEA.869619	Data Analysis	Nichols and Stolze_Count Data.xls	figshare	doi:10.6084/m9.figshare.c.3722644	https://doi.org/10.6084/m9.figshare.c.3722644	197208
S7	Setting out the collectors and sample collection	Moss and lichen polsters	7	Sample preparation	Pollen counting	S7_T2_POL_7	Nichols-Stolze_2017_MOSSLICHEN.tab	PANGAEA	doi:10.1594/PANGAEA.869616	https://doi.pangaea.de/10.1594/PANGAEA.869616	Data Analysis	Nichols-Stolze_2017_xlsxfiles.tab	PANGAEA	doi:10.1594/PANGAEA.869619	https://doi.pangaea.de/10.1594/PANGAEA.869619	Data Analysis	Nichols and Stolze_Count Data.xls	figshare	doi:10.6084/m9.figshare.c.3722644	https://doi.org/10.6084/m9.figshare.c.3722644	197208
S7	Setting out the collectors and sample collection	Moss and lichen polsters	8	Sample preparation	Pollen counting	S7_T2_POL_8	Nichols-Stolze_2017_MOSSLICHEN.tab	PANGAEA	doi:10.1594/PANGAEA.869616	https://doi.pangaea.de/10.1594/PANGAEA.869616	Data Analysis	Nichols-Stolze_2017_xlsxfiles.tab	PANGAEA	doi:10.1594/PANGAEA.869619	https://doi.pangaea.de/10.1594/PANGAEA.869619	Data Analysis	Nichols and Stolze_Count Data.xls	figshare	doi:10.6084/m9.figshare.c.3722644	https://doi.org/10.6084/m9.figshare.c.3722644	197208
S7	Setting out the collectors and sample collection	Moss and lichen polsters	9	Sample preparation	Pollen counting	S7_T2_POL_9	Nichols-Stolze_2017_MOSSLICHEN.tab	PANGAEA	doi:10.1594/PANGAEA.869616	https://doi.pangaea.de/10.1594/PANGAEA.869616	Data Analysis	Nichols-Stolze_2017_xlsxfiles.tab	PANGAEA	doi:10.1594/PANGAEA.869619	https://doi.pangaea.de/10.1594/PANGAEA.869619	Data Analysis	Nichols and Stolze_Count Data.xls	figshare	doi:10.6084/m9.figshare.c.3722644	https://doi.org/10.6084/m9.figshare.c.3722644	197208
S7	Setting out the collectors and sample collection	Moss and lichen polsters	10	Sample preparation	Pollen counting	S7_T2_POL_10	Nichols-Stolze_2017_MOSSLICHEN.tab	PANGAEA	doi:10.1594/PANGAEA.869616	https://doi.pangaea.de/10.1594/PANGAEA.869616	Data Analysis	Nichols-Stolze_2017_xlsxfiles.tab	PANGAEA	doi:10.1594/PANGAEA.869619	https://doi.pangaea.de/10.1594/PANGAEA.869619	Data Analysis	Nichols and Stolze_Count Data.xls	figshare	doi:10.6084/m9.figshare.c.3722644	https://doi.org/10.6084/m9.figshare.c.3722644	197208
S8	Setting out the collectors and sample collection	Moss and lichen polsters	1	Sample preparation	Pollen counting	S8_T2_POL_1	Nichols-Stolze_2017_MOSSLICHEN.tab	PANGAEA	doi:10.1594/PANGAEA.869616	https://doi.pangaea.de/10.1594/PANGAEA.869616	Data Analysis	Nichols-Stolze_2017_xlsxfiles.tab	PANGAEA	doi:10.1594/PANGAEA.869619	https://doi.pangaea.de/10.1594/PANGAEA.869619	Data Analysis	Nichols and Stolze_Count Data.xls	figshare	doi:10.6084/m9.figshare.c.3722644	https://doi.org/10.6084/m9.figshare.c.3722644	197208
S8	Setting out the collectors and sample collection	Moss and lichen polsters	2	Sample preparation	Pollen counting	S8_T2_POL_2	Nichols-Stolze_2017_MOSSLICHEN.tab	PANGAEA	doi:10.1594/PANGAEA.869616	https://doi.pangaea.de/10.1594/PANGAEA.869616	Data Analysis	Nichols-Stolze_2017_xlsxfiles.tab	PANGAEA	doi:10.1594/PANGAEA.869619	https://doi.pangaea.de/10.1594/PANGAEA.869619	Data Analysis	Nichols and Stolze_Count Data.xls	figshare	doi:10.6084/m9.figshare.c.3722644	https://doi.org/10.6084/m9.figshare.c.3722644	197208
S8	Setting out the collectors and sample collection	Moss and lichen polsters	3	Sample preparation	Pollen counting	S8_T2_POL_3	Nichols-Stolze_2017_MOSSLICHEN.tab	PANGAEA	doi:10.1594/PANGAEA.869616	https://doi.pangaea.de/10.1594/PANGAEA.869616	Data Analysis	Nichols-Stolze_2017_xlsxfiles.tab	PANGAEA	doi:10.1594/PANGAEA.869619	https://doi.pangaea.de/10.1594/PANGAEA.869619	Data Analysis	Nichols and Stolze_Count Data.xls	figshare	doi:10.6084/m9.figshare.c.3722644	https://doi.org/10.6084/m9.figshare.c.3722644	197208
S8	Setting out the collectors and sample collection	Moss and lichen polsters	4	Sample preparation	Pollen counting	S8_T2_POL_4	Nichols-Stolze_2017_MOSSLICHEN.tab	PANGAEA	doi:10.1594/PANGAEA.869616	https://doi.pangaea.de/10.1594/PANGAEA.869616	Data Analysis	Nichols-Stolze_2017_xlsxfiles.tab	PANGAEA	doi:10.1594/PANGAEA.869619	https://doi.pangaea.de/10.1594/PANGAEA.869619	Data Analysis	Nichols and Stolze_Count Data.xls	figshare	doi:10.6084/m9.figshare.c.3722644	https://doi.org/10.6084/m9.figshare.c.3722644	197208
S8	Setting out the collectors and sample collection	Moss and lichen polsters	5	Sample preparation	Pollen counting	S8_T2_POL_5	Nichols-Stolze_2017_MOSSLICHEN.tab	PANGAEA	doi:10.1594/PANGAEA.869616	https://doi.pangaea.de/10.1594/PANGAEA.869616	Data Analysis	Nichols-Stolze_2017_xlsxfiles.tab	PANGAEA	doi:10.1594/PANGAEA.869619	https://doi.pangaea.de/10.1594/PANGAEA.869619	Data Analysis	Nichols and Stolze_Count Data.xls	figshare	doi:10.6084/m9.figshare.c.3722644	https://doi.org/10.6084/m9.figshare.c.3722644	197208
S8	Setting out the collectors and sample collection	Moss and lichen polsters	6A	Sample preparation	Pollen counting	S8_T2_POL_6A	Nichols-Stolze_2017_MOSSLICHEN.tab	PANGAEA	doi:10.1594/PANGAEA.869616	https://doi.pangaea.de/10.1594/PANGAEA.869616	Data Analysis	Nichols-Stolze_2017_xlsxfiles.tab	PANGAEA	doi:10.1594/PANGAEA.869619	https://doi.pangaea.de/10.1594/PANGAEA.869619	Data Analysis	Nichols and Stolze_Count Data.xls	figshare	doi:10.6084/m9.figshare.c.3722644	https://doi.org/10.6084/m9.figshare.c.3722644	197208
S8	Setting out the collectors and sample collection	Moss and lichen polsters	6B	Sample preparation	Pollen counting	S8_T2_POL_6B	Nichols-Stolze_2017_MOSSLICHEN.tab	PANGAEA	doi:10.1594/PANGAEA.869616	https://doi.pangaea.de/10.1594/PANGAEA.869616	Data Analysis	Nichols-Stolze_2017_xlsxfiles.tab	PANGAEA	doi:10.1594/PANGAEA.869619	https://doi.pangaea.de/10.1594/PANGAEA.869619	Data Analysis	Nichols and Stolze_Count Data.xls	figshare	doi:10.6084/m9.figshare.c.3722644	https://doi.org/10.6084/m9.figshare.c.3722644	197208
S8	Setting out the collectors and sample collection	Moss and lichen polsters	7A	Sample preparation	Pollen counting	S8_T2_POL_7A	Nichols-Stolze_2017_MOSSLICHEN.tab	PANGAEA	doi:10.1594/PANGAEA.869616	https://doi.pangaea.de/10.1594/PANGAEA.869616	Data Analysis	Nichols-Stolze_2017_xlsxfiles.tab	PANGAEA	doi:10.1594/PANGAEA.869619	https://doi.pangaea.de/10.1594/PANGAEA.869619	Data Analysis	Nichols and Stolze_Count Data.xls	figshare	doi:10.6084/m9.figshare.c.3722644	https://doi.org/10.6084/m9.figshare.c.3722644	197208
S8	Setting out the collectors and sample collection	Moss and lichen polsters	7B	Sample preparation	Pollen counting	S8_T2_POL_7B	Nichols-Stolze_2017_MOSSLICHEN.tab	PANGAEA	doi:10.1594/PANGAEA.869616	https://doi.pangaea.de/10.1594/PANGAEA.869616	Data Analysis	Nichols-Stolze_2017_xlsxfiles.tab	PANGAEA	doi:10.1594/PANGAEA.869619	https://doi.pangaea.de/10.1594/PANGAEA.869619	Data Analysis	Nichols and Stolze_Count Data.xls	figshare	doi:10.6084/m9.figshare.c.3722644	https://doi.org/10.6084/m9.figshare.c.3722644	197208
S8	Setting out the collectors and sample collection	Moss and lichen polsters	8	Sample preparation	Pollen counting	S8_T2_POL_8	Nichols-Stolze_2017_MOSSLICHEN.tab	PANGAEA	doi:10.1594/PANGAEA.869616	https://doi.pangaea.de/10.1594/PANGAEA.869616	Data Analysis	Nichols-Stolze_2017_xlsxfiles.tab	PANGAEA	doi:10.1594/PANGAEA.869619	https://doi.pangaea.de/10.1594/PANGAEA.869619	Data Analysis	Nichols and Stolze_Count Data.xls	figshare	doi:10.6084/m9.figshare.c.3722644	https://doi.org/10.6084/m9.figshare.c.3722644	197208
S8	Setting out the collectors and sample collection	Moss and lichen polsters	9	Sample preparation	Pollen counting	S8_T2_POL_9	Nichols-Stolze_2017_MOSSLICHEN.tab	PANGAEA	doi:10.1594/PANGAEA.869616	https://doi.pangaea.de/10.1594/PANGAEA.869616	Data Analysis	Nichols-Stolze_2017_xlsxfiles.tab	PANGAEA	doi:10.1594/PANGAEA.869619	https://doi.pangaea.de/10.1594/PANGAEA.869619	Data Analysis	Nichols and Stolze_Count Data.xls	figshare	doi:10.6084/m9.figshare.c.3722644	https://doi.org/10.6084/m9.figshare.c.3722644	197208
S8	Setting out the collectors and sample collection	Moss and lichen polsters	10	Sample preparation	Pollen counting	S8_T2_POL_10	Nichols-Stolze_2017_MOSSLICHEN.tab	PANGAEA	doi:10.1594/PANGAEA.869616	https://doi.pangaea.de/10.1594/PANGAEA.869616	Data Analysis	Nichols-Stolze_2017_xlsxfiles.tab	PANGAEA	doi:10.1594/PANGAEA.869619	https://doi.pangaea.de/10.1594/PANGAEA.869619	Data Analysis	Nichols and Stolze_Count Data.xls	figshare	doi:10.6084/m9.figshare.c.3722644	https://doi.org/10.6084/m9.figshare.c.3722644	197208
S9	Setting out the collectors and sample collection	Moss and lichen polsters	1	Sample preparation	Pollen counting	S9_T2_POL_1	Nichols-Stolze_2017_MOSSLICHEN.tab	PANGAEA	doi:10.1594/PANGAEA.869616	https://doi.pangaea.de/10.1594/PANGAEA.869616	Data Analysis	Nichols-Stolze_2017_xlsxfiles.tab	PANGAEA	doi:10.1594/PANGAEA.869619	https://doi.pangaea.de/10.1594/PANGAEA.869619	Data Analysis	Nichols and Stolze_Count Data.xls	figshare	doi:10.6084/m9.figshare.c.3722644	https://doi.org/10.6084/m9.figshare.c.3722644	197208
S9	Setting out the collectors and sample collection	Moss and lichen polsters	2	Sample preparation	Pollen counting	S9_T2_POL_2	Nichols-Stolze_2017_MOSSLICHEN.tab	PANGAEA	doi:10.1594/PANGAEA.869616	https://doi.pangaea.de/10.1594/PANGAEA.869616	Data Analysis	Nichols-Stolze_2017_xlsxfiles.tab	PANGAEA	doi:10.1594/PANGAEA.869619	https://doi.pangaea.de/10.1594/PANGAEA.869619	Data Analysis	Nichols and Stolze_Count Data.xls	figshare	doi:10.6084/m9.figshare.c.3722644	https://doi.org/10.6084/m9.figshare.c.3722644	197208
S9	Setting out the collectors and sample collection	Moss and lichen polsters	3	Sample preparation	Pollen counting	S9_T2_POL_3	Nichols-Stolze_2017_MOSSLICHEN.tab	PANGAEA	doi:10.1594/PANGAEA.869616	https://doi.pangaea.de/10.1594/PANGAEA.869616	Data Analysis	Nichols-Stolze_2017_xlsxfiles.tab	PANGAEA	doi:10.1594/PANGAEA.869619	https://doi.pangaea.de/10.1594/PANGAEA.869619	Data Analysis	Nichols and Stolze_Count Data.xls	figshare	doi:10.6084/m9.figshare.c.3722644	https://doi.org/10.6084/m9.figshare.c.3722644	197208
S9	Setting out the collectors and sample collection	Moss and lichen polsters	4	Sample preparation	Pollen counting	S9_T2_POL_4	Nichols-Stolze_2017_MOSSLICHEN.tab	PANGAEA	doi:10.1594/PANGAEA.869616	https://doi.pangaea.de/10.1594/PANGAEA.869616	Data Analysis	Nichols-Stolze_2017_xlsxfiles.tab	PANGAEA	doi:10.1594/PANGAEA.869619	https://doi.pangaea.de/10.1594/PANGAEA.869619	Data Analysis	Nichols and Stolze_Count Data.xls	figshare	doi:10.6084/m9.figshare.c.3722644	https://doi.org/10.6084/m9.figshare.c.3722644	197208
S9	Setting out the collectors and sample collection	Moss and lichen polsters	5	Sample preparation	Pollen counting	S9_T2_POL_5	Nichols-Stolze_2017_MOSSLICHEN.tab	PANGAEA	doi:10.1594/PANGAEA.869616	https://doi.pangaea.de/10.1594/PANGAEA.869616	Data Analysis	Nichols-Stolze_2017_xlsxfiles.tab	PANGAEA	doi:10.1594/PANGAEA.869619	https://doi.pangaea.de/10.1594/PANGAEA.869619	Data Analysis	Nichols and Stolze_Count Data.xls	figshare	doi:10.6084/m9.figshare.c.3722644	https://doi.org/10.6084/m9.figshare.c.3722644	197208
S9	Setting out the collectors and sample collection	Moss and lichen polsters	6	Sample preparation	Pollen counting	S9_T2_POL_6	Nichols-Stolze_2017_MOSSLICHEN.tab	PANGAEA	doi:10.1594/PANGAEA.869616	https://doi.pangaea.de/10.1594/PANGAEA.869616	Data Analysis	Nichols-Stolze_2017_xlsxfiles.tab	PANGAEA	doi:10.1594/PANGAEA.869619	https://doi.pangaea.de/10.1594/PANGAEA.869619	Data Analysis	Nichols and Stolze_Count Data.xls	figshare	doi:10.6084/m9.figshare.c.3722644	https://doi.org/10.6084/m9.figshare.c.3722644	197208
S9	Setting out the collectors and sample collection	Moss and lichen polsters	7	Sample preparation	Pollen counting	S9_T2_POL_7	Nichols-Stolze_2017_MOSSLICHEN.tab	PANGAEA	doi:10.1594/PANGAEA.869616	https://doi.pangaea.de/10.1594/PANGAEA.869616	Data Analysis	Nichols-Stolze_2017_xlsxfiles.tab	PANGAEA	doi:10.1594/PANGAEA.869619	https://doi.pangaea.de/10.1594/PANGAEA.869619	Data Analysis	Nichols and Stolze_Count Data.xls	figshare	doi:10.6084/m9.figshare.c.3722644	https://doi.org/10.6084/m9.figshare.c.3722644	197208
S9	Setting out the collectors and sample collection	Moss and lichen polsters	8	Sample preparation	Pollen counting	S9_T2_POL_8	Nichols-Stolze_2017_MOSSLICHEN.tab	PANGAEA	doi:10.1594/PANGAEA.869616	https://doi.pangaea.de/10.1594/PANGAEA.869616	Data Analysis	Nichols-Stolze_2017_xlsxfiles.tab	PANGAEA	doi:10.1594/PANGAEA.869619	https://doi.pangaea.de/10.1594/PANGAEA.869619	Data Analysis	Nichols and Stolze_Count Data.xls	figshare	doi:10.6084/m9.figshare.c.3722644	https://doi.org/10.6084/m9.figshare.c.3722644	197208
S9	Setting out the collectors and sample collection	Moss and lichen polsters	9A	Sample preparation	Pollen counting	S9_T2_POL_9A	Nichols-Stolze_2017_MOSSLICHEN.tab	PANGAEA	doi:10.1594/PANGAEA.869616	https://doi.pangaea.de/10.1594/PANGAEA.869616	Data Analysis	Nichols-Stolze_2017_xlsxfiles.tab	PANGAEA	doi:10.1594/PANGAEA.869619	https://doi.pangaea.de/10.1594/PANGAEA.869619	Data Analysis	Nichols and Stolze_Count Data.xls	figshare	doi:10.6084/m9.figshare.c.3722644	https://doi.org/10.6084/m9.figshare.c.3722644	197208
S9	Setting out the collectors and sample collection	Moss and lichen polsters	9B	Sample preparation	Pollen counting	S9_T2_POL_9B	Nichols-Stolze_2017_MOSSLICHEN.tab	PANGAEA	doi:10.1594/PANGAEA.869616	https://doi.pangaea.de/10.1594/PANGAEA.869616	Data Analysis	Nichols-Stolze_2017_xlsxfiles.tab	PANGAEA	doi:10.1594/PANGAEA.869619	https://doi.pangaea.de/10.1594/PANGAEA.869619	Data Analysis	Nichols and Stolze_Count Data.xls	figshare	doi:10.6084/m9.figshare.c.3722644	https://doi.org/10.6084/m9.figshare.c.3722644	197208
S9	Setting out the collectors and sample collection	Moss and lichen polsters	10	Sample preparation	Pollen counting	S9_T2_POL_10	Nichols-Stolze_2017_MOSSLICHEN.tab	PANGAEA	doi:10.1594/PANGAEA.869616	https://doi.pangaea.de/10.1594/PANGAEA.869616	Data Analysis	Nichols-Stolze_2017_xlsxfiles.tab	PANGAEA	doi:10.1594/PANGAEA.869619	https://doi.pangaea.de/10.1594/PANGAEA.869619	Data Analysis	Nichols and Stolze_Count Data.xls	figshare	doi:10.6084/m9.figshare.c.3722644	https://doi.org/10.6084/m9.figshare.c.3722644	197208
S9	Setting out the collectors and sample collection	Moss and lichen polsters	1	Sample preparation	Pollen counting	S9_T3_POL_1	Nichols-Stolze_2017_MOSSLICHEN.tab	PANGAEA	doi:10.1594/PANGAEA.869616	https://doi.pangaea.de/10.1594/PANGAEA.869616	Data Analysis	Nichols-Stolze_2017_xlsxfiles.tab	PANGAEA	doi:10.1594/PANGAEA.869619	https://doi.pangaea.de/10.1594/PANGAEA.869619	Data Analysis	Nichols and Stolze_Count Data.xls	figshare	doi:10.6084/m9.figshare.c.3722644	https://doi.org/10.6084/m9.figshare.c.3722644	197308
S9	Setting out the collectors and sample collection	Moss and lichen polsters	2	Sample preparation	Pollen counting	S9_T3_POL_2	Nichols-Stolze_2017_MOSSLICHEN.tab	PANGAEA	doi:10.1594/PANGAEA.869616	https://doi.pangaea.de/10.1594/PANGAEA.869616	Data Analysis	Nichols-Stolze_2017_xlsxfiles.tab	PANGAEA	doi:10.1594/PANGAEA.869619	https://doi.pangaea.de/10.1594/PANGAEA.869619	Data Analysis	Nichols and Stolze_Count Data.xls	figshare	doi:10.6084/m9.figshare.c.3722644	https://doi.org/10.6084/m9.figshare.c.3722644	197308
S9	Setting out the collectors and sample collection	Moss and lichen polsters	3	Sample preparation	Pollen counting	S9_T3_POL_3A	Nichols-Stolze_2017_MOSSLICHEN.tab	PANGAEA	doi:10.1594/PANGAEA.869616	https://doi.pangaea.de/10.1594/PANGAEA.869616	Data Analysis	Nichols-Stolze_2017_xlsxfiles.tab	PANGAEA	doi:10.1594/PANGAEA.869619	https://doi.pangaea.de/10.1594/PANGAEA.869619	Data Analysis	Nichols and Stolze_Count Data.xls	figshare	doi:10.6084/m9.figshare.c.3722644	https://doi.org/10.6084/m9.figshare.c.3722644	197308
S9	Setting out the collectors and sample collection	Moss and lichen polsters	3	Sample preparation	Pollen counting	S9_T3_POL_3B	Nichols-Stolze_2017_MOSSLICHEN.tab	PANGAEA	doi:10.1594/PANGAEA.869616	https://doi.pangaea.de/10.1594/PANGAEA.869616	Data Analysis	Nichols-Stolze_2017_xlsxfiles.tab	PANGAEA	doi:10.1594/PANGAEA.869619	https://doi.pangaea.de/10.1594/PANGAEA.869619	Data Analysis	Nichols and Stolze_Count Data.xls	figshare	doi:10.6084/m9.figshare.c.3722644	https://doi.org/10.6084/m9.figshare.c.3722644	197308
S10	Setting out the collectors and sample collection	Moss and lichen polsters	1	Sample preparation	Pollen counting	S10_T1_POL_1	Nichols-Stolze_2017_MOSSLICHEN.tab	PANGAEA	doi:10.1594/PANGAEA.869616	https://doi.pangaea.de/10.1594/PANGAEA.869616	Data Analysis	Nichols-Stolze_2017_xlsxfiles.tab	PANGAEA	doi:10.1594/PANGAEA.869619	https://doi.pangaea.de/10.1594/PANGAEA.869619	Data Analysis	Nichols and Stolze_Count Data.xls	figshare	doi:10.6084/m9.figshare.c.3722644	https://doi.org/10.6084/m9.figshare.c.3722644	197206
S10	Setting out the collectors and sample collection	Moss and lichen polsters	2	Sample preparation	Pollen counting	S10_T1_POL_2	Nichols-Stolze_2017_MOSSLICHEN.tab	PANGAEA	doi:10.1594/PANGAEA.869616	https://doi.pangaea.de/10.1594/PANGAEA.869616	Data Analysis	Nichols-Stolze_2017_xlsxfiles.tab	PANGAEA	doi:10.1594/PANGAEA.869619	https://doi.pangaea.de/10.1594/PANGAEA.869619	Data Analysis	Nichols and Stolze_Count Data.xls	figshare	doi:10.6084/m9.figshare.c.3722644	https://doi.org/10.6084/m9.figshare.c.3722644	197206
S10	Setting out the collectors and sample collection	Moss and lichen polsters	3	Sample preparation	Pollen counting	S10_T1_POL_3	Nichols-Stolze_2017_MOSSLICHEN.tab	PANGAEA	doi:10.1594/PANGAEA.869616	https://doi.pangaea.de/10.1594/PANGAEA.869616	Data Analysis	Nichols-Stolze_2017_xlsxfiles.tab	PANGAEA	doi:10.1594/PANGAEA.869619	https://doi.pangaea.de/10.1594/PANGAEA.869619	Data Analysis	Nichols and Stolze_Count Data.xls	figshare	doi:10.6084/m9.figshare.c.3722644	https://doi.org/10.6084/m9.figshare.c.3722644	197206
S10	Setting out the collectors and sample collection	Moss and lichen polsters	4	Sample preparation	Pollen counting	S10_T1_POL_4	Nichols-Stolze_2017_MOSSLICHEN.tab	PANGAEA	doi:10.1594/PANGAEA.869616	https://doi.pangaea.de/10.1594/PANGAEA.869616	Data Analysis	Nichols-Stolze_2017_xlsxfiles.tab	PANGAEA	doi:10.1594/PANGAEA.869619	https://doi.pangaea.de/10.1594/PANGAEA.869619	Data Analysis	Nichols and Stolze_Count Data.xls	figshare	doi:10.6084/m9.figshare.c.3722644	https://doi.org/10.6084/m9.figshare.c.3722644	197206
S10	Setting out the collectors and sample collection	Moss and lichen polsters	5	Sample preparation	Pollen counting	S10_T1_POL_5	Nichols-Stolze_2017_MOSSLICHEN.tab	PANGAEA	doi:10.1594/PANGAEA.869616	https://doi.pangaea.de/10.1594/PANGAEA.869616	Data Analysis	Nichols-Stolze_2017_xlsxfiles.tab	PANGAEA	doi:10.1594/PANGAEA.869619	https://doi.pangaea.de/10.1594/PANGAEA.869619	Data Analysis	Nichols and Stolze_Count Data.xls	figshare	doi:10.6084/m9.figshare.c.3722644	https://doi.org/10.6084/m9.figshare.c.3722644	197206
S10	Setting out the collectors and sample collection	Moss and lichen polsters	6	Sample preparation	Pollen counting	S10_T1_POL_6	Nichols-Stolze_2017_MOSSLICHEN.tab	PANGAEA	doi:10.1594/PANGAEA.869616	https://doi.pangaea.de/10.1594/PANGAEA.869616	Data Analysis	Nichols-Stolze_2017_xlsxfiles.tab	PANGAEA	doi:10.1594/PANGAEA.869619	https://doi.pangaea.de/10.1594/PANGAEA.869619	Data Analysis	Nichols and Stolze_Count Data.xls	figshare	doi:10.6084/m9.figshare.c.3722644	https://doi.org/10.6084/m9.figshare.c.3722644	197206
S10	Setting out the collectors and sample collection	Moss and lichen polsters	7	Sample preparation	Pollen counting	S10_T1_POL_7	Nichols-Stolze_2017_MOSSLICHEN.tab	PANGAEA	doi:10.1594/PANGAEA.869616	https://doi.pangaea.de/10.1594/PANGAEA.869616	Data Analysis	Nichols-Stolze_2017_xlsxfiles.tab	PANGAEA	doi:10.1594/PANGAEA.869619	https://doi.pangaea.de/10.1594/PANGAEA.869619	Data Analysis	Nichols and Stolze_Count Data.xls	figshare	doi:10.6084/m9.figshare.c.3722644	https://doi.org/10.6084/m9.figshare.c.3722644	197206
S10	Setting out the collectors and sample collection	Moss and lichen polsters	8	Sample preparation	Pollen counting	S10_T1_POL_8	Nichols-Stolze_2017_MOSSLICHEN.tab	PANGAEA	doi:10.1594/PANGAEA.869616	https://doi.pangaea.de/10.1594/PANGAEA.869616	Data Analysis	Nichols-Stolze_2017_xlsxfiles.tab	PANGAEA	doi:10.1594/PANGAEA.869619	https://doi.pangaea.de/10.1594/PANGAEA.869619	Data Analysis	Nichols and Stolze_Count Data.xls	figshare	doi:10.6084/m9.figshare.c.3722644	https://doi.org/10.6084/m9.figshare.c.3722644	197206
S10	Setting out the collectors and sample collection	Moss and lichen polsters	9	Sample preparation	Pollen counting	S10_T1_POL_9	Nichols-Stolze_2017_MOSSLICHEN.tab	PANGAEA	doi:10.1594/PANGAEA.869616	https://doi.pangaea.de/10.1594/PANGAEA.869616	Data Analysis	Nichols-Stolze_2017_xlsxfiles.tab	PANGAEA	doi:10.1594/PANGAEA.869619	https://doi.pangaea.de/10.1594/PANGAEA.869619	Data Analysis	Nichols and Stolze_Count Data.xls	figshare	doi:10.6084/m9.figshare.c.3722644	https://doi.org/10.6084/m9.figshare.c.3722644	197206
S10	Setting out the collectors and sample collection	Moss and lichen polsters	10	Sample preparation	Pollen counting	S10_T1_POL_10	Nichols-Stolze_2017_MOSSLICHEN.tab	PANGAEA	doi:10.1594/PANGAEA.869616	https://doi.pangaea.de/10.1594/PANGAEA.869616	Data Analysis	Nichols-Stolze_2017_xlsxfiles.tab	PANGAEA	doi:10.1594/PANGAEA.869619	https://doi.pangaea.de/10.1594/PANGAEA.869619	Data Analysis	Nichols and Stolze_Count Data.xls	figshare	doi:10.6084/m9.figshare.c.3722644	https://doi.org/10.6084/m9.figshare.c.3722644	197206
S11	Setting out the collectors and sample collection	Moss and lichen polsters	1	Sample preparation	Pollen counting	S11_T1_POL_1	Nichols-Stolze_2017_MOSSLICHEN.tab	PANGAEA	doi:10.1594/PANGAEA.869616	https://doi.pangaea.de/10.1594/PANGAEA.869616	Data Analysis	Nichols-Stolze_2017_xlsxfiles.tab	PANGAEA	doi:10.1594/PANGAEA.869619	https://doi.pangaea.de/10.1594/PANGAEA.869619	Data Analysis	Nichols and Stolze_Count Data.xls	figshare	doi:10.6084/m9.figshare.c.3722644	https://doi.org/10.6084/m9.figshare.c.3722644	197206
S11	Setting out the collectors and sample collection	Moss and lichen polsters	2	Sample preparation	Pollen counting	S11_T1_POL_2	Nichols-Stolze_2017_MOSSLICHEN.tab	PANGAEA	doi:10.1594/PANGAEA.869616	https://doi.pangaea.de/10.1594/PANGAEA.869616	Data Analysis	Nichols-Stolze_2017_xlsxfiles.tab	PANGAEA	doi:10.1594/PANGAEA.869619	https://doi.pangaea.de/10.1594/PANGAEA.869619	Data Analysis	Nichols and Stolze_Count Data.xls	figshare	doi:10.6084/m9.figshare.c.3722644	https://doi.org/10.6084/m9.figshare.c.3722644	197206
S11	Setting out the collectors and sample collection	Moss and lichen polsters	3	Sample preparation	Pollen counting	S11_T1_POL_3	Nichols-Stolze_2017_MOSSLICHEN.tab	PANGAEA	doi:10.1594/PANGAEA.869616	https://doi.pangaea.de/10.1594/PANGAEA.869616	Data Analysis	Nichols-Stolze_2017_xlsxfiles.tab	PANGAEA	doi:10.1594/PANGAEA.869619	https://doi.pangaea.de/10.1594/PANGAEA.869619	Data Analysis	Nichols and Stolze_Count Data.xls	figshare	doi:10.6084/m9.figshare.c.3722644	https://doi.org/10.6084/m9.figshare.c.3722644	197206
S11	Setting out the collectors and sample collection	Moss and lichen polsters	4	Sample preparation	Pollen counting	S11_T1_POL_4	Nichols-Stolze_2017_MOSSLICHEN.tab	PANGAEA	doi:10.1594/PANGAEA.869616	https://doi.pangaea.de/10.1594/PANGAEA.869616	Data Analysis	Nichols-Stolze_2017_xlsxfiles.tab	PANGAEA	doi:10.1594/PANGAEA.869619	https://doi.pangaea.de/10.1594/PANGAEA.869619	Data Analysis	Nichols and Stolze_Count Data.xls	figshare	doi:10.6084/m9.figshare.c.3722644	https://doi.org/10.6084/m9.figshare.c.3722644	197206
S11	Setting out the collectors and sample collection	Moss and lichen polsters	5	Sample preparation	Pollen counting	S11_T1_POL_5	Nichols-Stolze_2017_MOSSLICHEN.tab	PANGAEA	doi:10.1594/PANGAEA.869616	https://doi.pangaea.de/10.1594/PANGAEA.869616	Data Analysis	Nichols-Stolze_2017_xlsxfiles.tab	PANGAEA	doi:10.1594/PANGAEA.869619	https://doi.pangaea.de/10.1594/PANGAEA.869619	Data Analysis	Nichols and Stolze_Count Data.xls	figshare	doi:10.6084/m9.figshare.c.3722644	https://doi.org/10.6084/m9.figshare.c.3722644	197206
S11	Setting out the collectors and sample collection	Moss and lichen polsters	6	Sample preparation	Pollen counting	S11_T1_POL_6	Nichols-Stolze_2017_MOSSLICHEN.tab	PANGAEA	doi:10.1594/PANGAEA.869616	https://doi.pangaea.de/10.1594/PANGAEA.869616	Data Analysis	Nichols-Stolze_2017_xlsxfiles.tab	PANGAEA	doi:10.1594/PANGAEA.869619	https://doi.pangaea.de/10.1594/PANGAEA.869619	Data Analysis	Nichols and Stolze_Count Data.xls	figshare	doi:10.6084/m9.figshare.c.3722644	https://doi.org/10.6084/m9.figshare.c.3722644	197206
S11	Setting out the collectors and sample collection	Moss and lichen polsters	7	Sample preparation	Pollen counting	S11_T1_POL_7	Nichols-Stolze_2017_MOSSLICHEN.tab	PANGAEA	doi:10.1594/PANGAEA.869616	https://doi.pangaea.de/10.1594/PANGAEA.869616	Data Analysis	Nichols-Stolze_2017_xlsxfiles.tab	PANGAEA	doi:10.1594/PANGAEA.869619	https://doi.pangaea.de/10.1594/PANGAEA.869619	Data Analysis	Nichols and Stolze_Count Data.xls	figshare	doi:10.6084/m9.figshare.c.3722644	https://doi.org/10.6084/m9.figshare.c.3722644	197206
S11	Setting out the collectors and sample collection	Moss and lichen polsters	8	Sample preparation	Pollen counting	S11_T1_POL_8	Nichols-Stolze_2017_MOSSLICHEN.tab	PANGAEA	doi:10.1594/PANGAEA.869616	https://doi.pangaea.de/10.1594/PANGAEA.869616	Data Analysis	Nichols-Stolze_2017_xlsxfiles.tab	PANGAEA	doi:10.1594/PANGAEA.869619	https://doi.pangaea.de/10.1594/PANGAEA.869619	Data Analysis	Nichols and Stolze_Count Data.xls	figshare	doi:10.6084/m9.figshare.c.3722644	https://doi.org/10.6084/m9.figshare.c.3722644	197206
S11	Setting out the collectors and sample collection	Moss and lichen polsters	9	Sample preparation	Pollen counting	S11_T1_POL_9	Nichols-Stolze_2017_MOSSLICHEN.tab	PANGAEA	doi:10.1594/PANGAEA.869616	https://doi.pangaea.de/10.1594/PANGAEA.869616	Data Analysis	Nichols-Stolze_2017_xlsxfiles.tab	PANGAEA	doi:10.1594/PANGAEA.869619	https://doi.pangaea.de/10.1594/PANGAEA.869619	Data Analysis	Nichols and Stolze_Count Data.xls	figshare	doi:10.6084/m9.figshare.c.3722644	https://doi.org/10.6084/m9.figshare.c.3722644	197206
S11	Setting out the collectors and sample collection	Moss and lichen polsters	10	Sample preparation	Pollen counting	S11_T1_POL_10	Nichols-Stolze_2017_MOSSLICHEN.tab	PANGAEA	doi:10.1594/PANGAEA.869616	https://doi.pangaea.de/10.1594/PANGAEA.869616	Data Analysis	Nichols-Stolze_2017_xlsxfiles.tab	PANGAEA	doi:10.1594/PANGAEA.869619	https://doi.pangaea.de/10.1594/PANGAEA.869619	Data Analysis	Nichols and Stolze_Count Data.xls	figshare	doi:10.6084/m9.figshare.c.3722644	https://doi.org/10.6084/m9.figshare.c.3722644	197206
S11	Setting out the collectors and sample collection	Moss and lichen polsters	5	Sample preparation	Pollen counting	S11_T2_POL_5	Nichols-Stolze_2017_MOSSLICHEN.tab	PANGAEA	doi:10.1594/PANGAEA.869616	https://doi.pangaea.de/10.1594/PANGAEA.869616	Data Analysis	Nichols-Stolze_2017_xlsxfiles.tab	PANGAEA	doi:10.1594/PANGAEA.869619	https://doi.pangaea.de/10.1594/PANGAEA.869619	Data Analysis	Nichols and Stolze_Count Data.xls	figshare	doi:10.6084/m9.figshare.c.3722644	https://doi.org/10.6084/m9.figshare.c.3722644	197208
S12	Setting out the collectors and sample collection	Moss and lichen polsters	1	Sample preparation	Pollen counting	S12_T1_POL_1	Nichols-Stolze_2017_MOSSLICHEN.tab	PANGAEA	doi:10.1594/PANGAEA.869616	https://doi.pangaea.de/10.1594/PANGAEA.869616	Data Analysis	Nichols-Stolze_2017_xlsxfiles.tab	PANGAEA	doi:10.1594/PANGAEA.869619	https://doi.pangaea.de/10.1594/PANGAEA.869619	Data Analysis	Nichols and Stolze_Count Data.xls	figshare	doi:10.6084/m9.figshare.c.3722644	https://doi.org/10.6084/m9.figshare.c.3722644	197206
S12	Setting out the collectors and sample collection	Moss and lichen polsters	2	Sample preparation	Pollen counting	S12_T1_POL_2	Nichols-Stolze_2017_MOSSLICHEN.tab	PANGAEA	doi:10.1594/PANGAEA.869616	https://doi.pangaea.de/10.1594/PANGAEA.869616	Data Analysis	Nichols-Stolze_2017_xlsxfiles.tab	PANGAEA	doi:10.1594/PANGAEA.869619	https://doi.pangaea.de/10.1594/PANGAEA.869619	Data Analysis	Nichols and Stolze_Count Data.xls	figshare	doi:10.6084/m9.figshare.c.3722644	https://doi.org/10.6084/m9.figshare.c.3722644	197206
S12	Setting out the collectors and sample collection	Moss and lichen polsters	3	Sample preparation	Pollen counting	S12_T1_POL_3	Nichols-Stolze_2017_MOSSLICHEN.tab	PANGAEA	doi:10.1594/PANGAEA.869616	https://doi.pangaea.de/10.1594/PANGAEA.869616	Data Analysis	Nichols-Stolze_2017_xlsxfiles.tab	PANGAEA	doi:10.1594/PANGAEA.869619	https://doi.pangaea.de/10.1594/PANGAEA.869619	Data Analysis	Nichols and Stolze_Count Data.xls	figshare	doi:10.6084/m9.figshare.c.3722644	https://doi.org/10.6084/m9.figshare.c.3722644	197206
S12	Setting out the collectors and sample collection	Moss and lichen polsters	4	Sample preparation	Pollen counting	S12_T1_POL_4	Nichols-Stolze_2017_MOSSLICHEN.tab	PANGAEA	doi:10.1594/PANGAEA.869616	https://doi.pangaea.de/10.1594/PANGAEA.869616	Data Analysis	Nichols-Stolze_2017_xlsxfiles.tab	PANGAEA	doi:10.1594/PANGAEA.869619	https://doi.pangaea.de/10.1594/PANGAEA.869619	Data Analysis	Nichols and Stolze_Count Data.xls	figshare	doi:10.6084/m9.figshare.c.3722644	https://doi.org/10.6084/m9.figshare.c.3722644	197206
S12	Setting out the collectors and sample collection	Moss and lichen polsters	5	Sample preparation	Pollen counting	S12_T1_POL_5	Nichols-Stolze_2017_MOSSLICHEN.tab	PANGAEA	doi:10.1594/PANGAEA.869616	https://doi.pangaea.de/10.1594/PANGAEA.869616	Data Analysis	Nichols-Stolze_2017_xlsxfiles.tab	PANGAEA	doi:10.1594/PANGAEA.869619	https://doi.pangaea.de/10.1594/PANGAEA.869619	Data Analysis	Nichols and Stolze_Count Data.xls	figshare	doi:10.6084/m9.figshare.c.3722644	https://doi.org/10.6084/m9.figshare.c.3722644	197206
S12	Setting out the collectors and sample collection	Moss and lichen polsters	6	Sample preparation	Pollen counting	S12_T1_POL_6	Nichols-Stolze_2017_MOSSLICHEN.tab	PANGAEA	doi:10.1594/PANGAEA.869616	https://doi.pangaea.de/10.1594/PANGAEA.869616	Data Analysis	Nichols-Stolze_2017_xlsxfiles.tab	PANGAEA	doi:10.1594/PANGAEA.869619	https://doi.pangaea.de/10.1594/PANGAEA.869619	Data Analysis	Nichols and Stolze_Count Data.xls	figshare	doi:10.6084/m9.figshare.c.3722644	https://doi.org/10.6084/m9.figshare.c.3722644	197206
S12	Setting out the collectors and sample collection	Moss and lichen polsters	7	Sample preparation	Pollen counting	S12_T1_POL_7	Nichols-Stolze_2017_MOSSLICHEN.tab	PANGAEA	doi:10.1594/PANGAEA.869616	https://doi.pangaea.de/10.1594/PANGAEA.869616	Data Analysis	Nichols-Stolze_2017_xlsxfiles.tab	PANGAEA	doi:10.1594/PANGAEA.869619	https://doi.pangaea.de/10.1594/PANGAEA.869619	Data Analysis	Nichols and Stolze_Count Data.xls	figshare	doi:10.6084/m9.figshare.c.3722644	https://doi.org/10.6084/m9.figshare.c.3722644	197206
S12	Setting out the collectors and sample collection	Moss and lichen polsters	8	Sample preparation	Pollen counting	S12_T1_POL_8	Nichols-Stolze_2017_MOSSLICHEN.tab	PANGAEA	doi:10.1594/PANGAEA.869616	https://doi.pangaea.de/10.1594/PANGAEA.869616	Data Analysis	Nichols-Stolze_2017_xlsxfiles.tab	PANGAEA	doi:10.1594/PANGAEA.869619	https://doi.pangaea.de/10.1594/PANGAEA.869619	Data Analysis	Nichols and Stolze_Count Data.xls	figshare	doi:10.6084/m9.figshare.c.3722644	https://doi.org/10.6084/m9.figshare.c.3722644	197206
S12	Setting out the collectors and sample collection	Moss and lichen polsters	9	Sample preparation	Pollen counting	S12_T1_POL_9	Nichols-Stolze_2017_MOSSLICHEN.tab	PANGAEA	doi:10.1594/PANGAEA.869616	https://doi.pangaea.de/10.1594/PANGAEA.869616	Data Analysis	Nichols-Stolze_2017_xlsxfiles.tab	PANGAEA	doi:10.1594/PANGAEA.869619	https://doi.pangaea.de/10.1594/PANGAEA.869619	Data Analysis	Nichols and Stolze_Count Data.xls	figshare	doi:10.6084/m9.figshare.c.3722644	https://doi.org/10.6084/m9.figshare.c.3722644	197206
S12	Setting out the collectors and sample collection	Moss and lichen polsters	1	Sample preparation	Pollen counting	S12_T2_POL_1	Nichols-Stolze_2017_MOSSLICHEN.tab	PANGAEA	doi:10.1594/PANGAEA.869616	https://doi.pangaea.de/10.1594/PANGAEA.869616	Data Analysis	Nichols-Stolze_2017_xlsxfiles.tab	PANGAEA	doi:10.1594/PANGAEA.869619	https://doi.pangaea.de/10.1594/PANGAEA.869619	Data Analysis	Nichols and Stolze_Count Data.xls	figshare	doi:10.6084/m9.figshare.c.3722644	https://doi.org/10.6084/m9.figshare.c.3722644	197208
S12	Setting out the collectors and sample collection	Moss and lichen polsters	7	Sample preparation	Pollen counting	S12_T2_POL_7	Nichols-Stolze_2017_MOSSLICHEN.tab	PANGAEA	doi:10.1594/PANGAEA.869616	https://doi.pangaea.de/10.1594/PANGAEA.869616	Data Analysis	Nichols-Stolze_2017_xlsxfiles.tab	PANGAEA	doi:10.1594/PANGAEA.869619	https://doi.pangaea.de/10.1594/PANGAEA.869619	Data Analysis	Nichols and Stolze_Count Data.xls	figshare	doi:10.6084/m9.figshare.c.3722644	https://doi.org/10.6084/m9.figshare.c.3722644	197208
S12	Setting out the collectors and sample collection	Moss and lichen polsters	8	Sample preparation	Pollen counting	S12_T2_POL_8	Nichols-Stolze_2017_MOSSLICHEN.tab	PANGAEA	doi:10.1594/PANGAEA.869616	https://doi.pangaea.de/10.1594/PANGAEA.869616	Data Analysis	Nichols-Stolze_2017_xlsxfiles.tab	PANGAEA	doi:10.1594/PANGAEA.869619	https://doi.pangaea.de/10.1594/PANGAEA.869619	Data Analysis	Nichols and Stolze_Count Data.xls	figshare	doi:10.6084/m9.figshare.c.3722644	https://doi.org/10.6084/m9.figshare.c.3722644	197208
S12	Setting out the collectors and sample collection	Moss and lichen polsters	9	Sample preparation	Pollen counting	S12_T2_POL_9	Nichols-Stolze_2017_MOSSLICHEN.tab	PANGAEA	doi:10.1594/PANGAEA.869616	https://doi.pangaea.de/10.1594/PANGAEA.869616	Data Analysis	Nichols-Stolze_2017_xlsxfiles.tab	PANGAEA	doi:10.1594/PANGAEA.869619	https://doi.pangaea.de/10.1594/PANGAEA.869619	Data Analysis	Nichols and Stolze_Count Data.xls	figshare	doi:10.6084/m9.figshare.c.3722644	https://doi.org/10.6084/m9.figshare.c.3722644	197208
S12	Setting out the collectors and sample collection	Moss and lichen polsters	10A	Sample preparation	Pollen counting	S12_T2_POL_10A	Nichols-Stolze_2017_MOSSLICHEN.tab	PANGAEA	doi:10.1594/PANGAEA.869616	https://doi.pangaea.de/10.1594/PANGAEA.869616	Data Analysis	Nichols-Stolze_2017_xlsxfiles.tab	PANGAEA	doi:10.1594/PANGAEA.869619	https://doi.pangaea.de/10.1594/PANGAEA.869619	Data Analysis	Nichols and Stolze_Count Data.xls	figshare	doi:10.6084/m9.figshare.c.3722644	https://doi.org/10.6084/m9.figshare.c.3722644	197208
S12	Setting out the collectors and sample collection	Moss and lichen polsters	10B	Sample preparation	Pollen counting	S12_T2_POL_10B	Nichols-Stolze_2017_MOSSLICHEN.tab	PANGAEA	doi:10.1594/PANGAEA.869616	https://doi.pangaea.de/10.1594/PANGAEA.869616	Data Analysis	Nichols-Stolze_2017_xlsxfiles.tab	PANGAEA	doi:10.1594/PANGAEA.869619	https://doi.pangaea.de/10.1594/PANGAEA.869619	Data Analysis	Nichols and Stolze_Count Data.xls	figshare	doi:10.6084/m9.figshare.c.3722644	https://doi.org/10.6084/m9.figshare.c.3722644	197208
S13	Setting out the collectors and sample collection	Moss and lichen polsters	1	Sample preparation	Pollen counting	S13_T1_POL_1	Nichols-Stolze_2017_MOSSLICHEN.tab	PANGAEA	doi:10.1594/PANGAEA.869616	https://doi.pangaea.de/10.1594/PANGAEA.869616	Data Analysis	Nichols-Stolze_2017_xlsxfiles.tab	PANGAEA	doi:10.1594/PANGAEA.869619	https://doi.pangaea.de/10.1594/PANGAEA.869619	Data Analysis	Nichols and Stolze_Count Data.xls	figshare	doi:10.6084/m9.figshare.c.3722644	https://doi.org/10.6084/m9.figshare.c.3722644	197206
S13	Setting out the collectors and sample collection	Moss and lichen polsters	2	Sample preparation	Pollen counting	S13_T1_POL_2	Nichols-Stolze_2017_MOSSLICHEN.tab	PANGAEA	doi:10.1594/PANGAEA.869616	https://doi.pangaea.de/10.1594/PANGAEA.869616	Data Analysis	Nichols-Stolze_2017_xlsxfiles.tab	PANGAEA	doi:10.1594/PANGAEA.869619	https://doi.pangaea.de/10.1594/PANGAEA.869619	Data Analysis	Nichols and Stolze_Count Data.xls	figshare	doi:10.6084/m9.figshare.c.3722644	https://doi.org/10.6084/m9.figshare.c.3722644	197206
S13	Setting out the collectors and sample collection	Moss and lichen polsters	3	Sample preparation	Pollen counting	S13_T1_POL_3	Nichols-Stolze_2017_MOSSLICHEN.tab	PANGAEA	doi:10.1594/PANGAEA.869616	https://doi.pangaea.de/10.1594/PANGAEA.869616	Data Analysis	Nichols-Stolze_2017_xlsxfiles.tab	PANGAEA	doi:10.1594/PANGAEA.869619	https://doi.pangaea.de/10.1594/PANGAEA.869619	Data Analysis	Nichols and Stolze_Count Data.xls	figshare	doi:10.6084/m9.figshare.c.3722644	https://doi.org/10.6084/m9.figshare.c.3722644	197206
S13	Setting out the collectors and sample collection	Moss and lichen polsters	4	Sample preparation	Pollen counting	S13_T1_POL_4	Nichols-Stolze_2017_MOSSLICHEN.tab	PANGAEA	doi:10.1594/PANGAEA.869616	https://doi.pangaea.de/10.1594/PANGAEA.869616	Data Analysis	Nichols-Stolze_2017_xlsxfiles.tab	PANGAEA	doi:10.1594/PANGAEA.869619	https://doi.pangaea.de/10.1594/PANGAEA.869619	Data Analysis	Nichols and Stolze_Count Data.xls	figshare	doi:10.6084/m9.figshare.c.3722644	https://doi.org/10.6084/m9.figshare.c.3722644	197206
S13	Setting out the collectors and sample collection	Moss and lichen polsters	5	Sample preparation	Pollen counting	S13_T1_POL_5	Nichols-Stolze_2017_MOSSLICHEN.tab	PANGAEA	doi:10.1594/PANGAEA.869616	https://doi.pangaea.de/10.1594/PANGAEA.869616	Data Analysis	Nichols-Stolze_2017_xlsxfiles.tab	PANGAEA	doi:10.1594/PANGAEA.869619	https://doi.pangaea.de/10.1594/PANGAEA.869619	Data Analysis	Nichols and Stolze_Count Data.xls	figshare	doi:10.6084/m9.figshare.c.3722644	https://doi.org/10.6084/m9.figshare.c.3722644	197206
S13	Setting out the collectors and sample collection	Moss and lichen polsters	6	Sample preparation	Pollen counting	S13_T1_POL_6	Nichols-Stolze_2017_MOSSLICHEN.tab	PANGAEA	doi:10.1594/PANGAEA.869616	https://doi.pangaea.de/10.1594/PANGAEA.869616	Data Analysis	Nichols-Stolze_2017_xlsxfiles.tab	PANGAEA	doi:10.1594/PANGAEA.869619	https://doi.pangaea.de/10.1594/PANGAEA.869619	Data Analysis	Nichols and Stolze_Count Data.xls	figshare	doi:10.6084/m9.figshare.c.3722644	https://doi.org/10.6084/m9.figshare.c.3722644	197206
S13	Setting out the collectors and sample collection	Moss and lichen polsters	7	Sample preparation	Pollen counting	S13_T1_POL_7	Nichols-Stolze_2017_MOSSLICHEN.tab	PANGAEA	doi:10.1594/PANGAEA.869616	https://doi.pangaea.de/10.1594/PANGAEA.869616	Data Analysis	Nichols-Stolze_2017_xlsxfiles.tab	PANGAEA	doi:10.1594/PANGAEA.869619	https://doi.pangaea.de/10.1594/PANGAEA.869619	Data Analysis	Nichols and Stolze_Count Data.xls	figshare	doi:10.6084/m9.figshare.c.3722644	https://doi.org/10.6084/m9.figshare.c.3722644	197206
S13	Setting out the collectors and sample collection	Moss and lichen polsters	8	Sample preparation	Pollen counting	S13_T1_POL_8	Nichols-Stolze_2017_MOSSLICHEN.tab	PANGAEA	doi:10.1594/PANGAEA.869616	https://doi.pangaea.de/10.1594/PANGAEA.869616	Data Analysis	Nichols-Stolze_2017_xlsxfiles.tab	PANGAEA	doi:10.1594/PANGAEA.869619	https://doi.pangaea.de/10.1594/PANGAEA.869619	Data Analysis	Nichols and Stolze_Count Data.xls	figshare	doi:10.6084/m9.figshare.c.3722644	https://doi.org/10.6084/m9.figshare.c.3722644	197206
S13	Setting out the collectors and sample collection	Moss and lichen polsters	9	Sample preparation	Pollen counting	S13_T1_POL_9	Nichols-Stolze_2017_MOSSLICHEN.tab	PANGAEA	doi:10.1594/PANGAEA.869616	https://doi.pangaea.de/10.1594/PANGAEA.869616	Data Analysis	Nichols-Stolze_2017_xlsxfiles.tab	PANGAEA	doi:10.1594/PANGAEA.869619	https://doi.pangaea.de/10.1594/PANGAEA.869619	Data Analysis	Nichols and Stolze_Count Data.xls	figshare	doi:10.6084/m9.figshare.c.3722644	https://doi.org/10.6084/m9.figshare.c.3722644	197206
S13	Setting out the collectors and sample collection	Moss and lichen polsters	10	Sample preparation	Pollen counting	S13_T1_POL_10	Nichols-Stolze_2017_MOSSLICHEN.tab	PANGAEA	doi:10.1594/PANGAEA.869616	https://doi.pangaea.de/10.1594/PANGAEA.869616	Data Analysis	Nichols-Stolze_2017_xlsxfiles.tab	PANGAEA	doi:10.1594/PANGAEA.869619	https://doi.pangaea.de/10.1594/PANGAEA.869619	Data Analysis	Nichols and Stolze_Count Data.xls	figshare	doi:10.6084/m9.figshare.c.3722644	https://doi.org/10.6084/m9.figshare.c.3722644	197206
S14	Setting out the collectors and sample collection	Moss and lichen polsters	1	Sample preparation	Pollen counting	S14_T1_POL_1	Nichols-Stolze_2017_MOSSLICHEN.tab	PANGAEA	doi:10.1594/PANGAEA.869616	https://doi.pangaea.de/10.1594/PANGAEA.869616	Data Analysis	Nichols-Stolze_2017_xlsxfiles.tab	PANGAEA	doi:10.1594/PANGAEA.869619	https://doi.pangaea.de/10.1594/PANGAEA.869619	Data Analysis	Nichols and Stolze_Count Data.xls	figshare	doi:10.6084/m9.figshare.c.3722644	https://doi.org/10.6084/m9.figshare.c.3722644	197206
S14	Setting out the collectors and sample collection	Moss and lichen polsters	2	Sample preparation	Pollen counting	S14_T1_POL_2	Nichols-Stolze_2017_MOSSLICHEN.tab	PANGAEA	doi:10.1594/PANGAEA.869616	https://doi.pangaea.de/10.1594/PANGAEA.869616	Data Analysis	Nichols-Stolze_2017_xlsxfiles.tab	PANGAEA	doi:10.1594/PANGAEA.869619	https://doi.pangaea.de/10.1594/PANGAEA.869619	Data Analysis	Nichols and Stolze_Count Data.xls	figshare	doi:10.6084/m9.figshare.c.3722644	https://doi.org/10.6084/m9.figshare.c.3722644	197206
S14	Setting out the collectors and sample collection	Moss and lichen polsters	3	Sample preparation	Pollen counting	S14_T1_POL_3	Nichols-Stolze_2017_MOSSLICHEN.tab	PANGAEA	doi:10.1594/PANGAEA.869616	https://doi.pangaea.de/10.1594/PANGAEA.869616	Data Analysis	Nichols-Stolze_2017_xlsxfiles.tab	PANGAEA	doi:10.1594/PANGAEA.869619	https://doi.pangaea.de/10.1594/PANGAEA.869619	Data Analysis	Nichols and Stolze_Count Data.xls	figshare	doi:10.6084/m9.figshare.c.3722644	https://doi.org/10.6084/m9.figshare.c.3722644	197206
S14	Setting out the collectors and sample collection	Moss and lichen polsters	4	Sample preparation	Pollen counting	S14_T1_POL_4	Nichols-Stolze_2017_MOSSLICHEN.tab	PANGAEA	doi:10.1594/PANGAEA.869616	https://doi.pangaea.de/10.1594/PANGAEA.869616	Data Analysis	Nichols-Stolze_2017_xlsxfiles.tab	PANGAEA	doi:10.1594/PANGAEA.869619	https://doi.pangaea.de/10.1594/PANGAEA.869619	Data Analysis	Nichols and Stolze_Count Data.xls	figshare	doi:10.6084/m9.figshare.c.3722644	https://doi.org/10.6084/m9.figshare.c.3722644	197206
S14	Setting out the collectors and sample collection	Moss and lichen polsters	5	Sample preparation	Pollen counting	S14_T1_POL_5	Nichols-Stolze_2017_MOSSLICHEN.tab	PANGAEA	doi:10.1594/PANGAEA.869616	https://doi.pangaea.de/10.1594/PANGAEA.869616	Data Analysis	Nichols-Stolze_2017_xlsxfiles.tab	PANGAEA	doi:10.1594/PANGAEA.869619	https://doi.pangaea.de/10.1594/PANGAEA.869619	Data Analysis	Nichols and Stolze_Count Data.xls	figshare	doi:10.6084/m9.figshare.c.3722644	https://doi.org/10.6084/m9.figshare.c.3722644	197206
S14	Setting out the collectors and sample collection	Moss and lichen polsters	6	Sample preparation	Pollen counting	S14_T1_POL_6	Nichols-Stolze_2017_MOSSLICHEN.tab	PANGAEA	doi:10.1594/PANGAEA.869616	https://doi.pangaea.de/10.1594/PANGAEA.869616	Data Analysis	Nichols-Stolze_2017_xlsxfiles.tab	PANGAEA	doi:10.1594/PANGAEA.869619	https://doi.pangaea.de/10.1594/PANGAEA.869619	Data Analysis	Nichols and Stolze_Count Data.xls	figshare	doi:10.6084/m9.figshare.c.3722644	https://doi.org/10.6084/m9.figshare.c.3722644	197206
S14	Setting out the collectors and sample collection	Moss and lichen polsters	7	Sample preparation	Pollen counting	S14_T1_POL_7	Nichols-Stolze_2017_MOSSLICHEN.tab	PANGAEA	doi:10.1594/PANGAEA.869616	https://doi.pangaea.de/10.1594/PANGAEA.869616	Data Analysis	Nichols-Stolze_2017_xlsxfiles.tab	PANGAEA	doi:10.1594/PANGAEA.869619	https://doi.pangaea.de/10.1594/PANGAEA.869619	Data Analysis	Nichols and Stolze_Count Data.xls	figshare	doi:10.6084/m9.figshare.c.3722644	https://doi.org/10.6084/m9.figshare.c.3722644	197206
S14	Setting out the collectors and sample collection	Moss and lichen polsters	8	Sample preparation	Pollen counting	S14_T1_POL_8	Nichols-Stolze_2017_MOSSLICHEN.tab	PANGAEA	doi:10.1594/PANGAEA.869616	https://doi.pangaea.de/10.1594/PANGAEA.869616	Data Analysis	Nichols-Stolze_2017_xlsxfiles.tab	PANGAEA	doi:10.1594/PANGAEA.869619	https://doi.pangaea.de/10.1594/PANGAEA.869619	Data Analysis	Nichols and Stolze_Count Data.xls	figshare	doi:10.6084/m9.figshare.c.3722644	https://doi.org/10.6084/m9.figshare.c.3722644	197206
S14	Setting out the collectors and sample collection	Moss and lichen polsters	9	Sample preparation	Pollen counting	S14_T1_POL_9	Nichols-Stolze_2017_MOSSLICHEN.tab	PANGAEA	doi:10.1594/PANGAEA.869616	https://doi.pangaea.de/10.1594/PANGAEA.869616	Data Analysis	Nichols-Stolze_2017_xlsxfiles.tab	PANGAEA	doi:10.1594/PANGAEA.869619	https://doi.pangaea.de/10.1594/PANGAEA.869619	Data Analysis	Nichols and Stolze_Count Data.xls	figshare	doi:10.6084/m9.figshare.c.3722644	https://doi.org/10.6084/m9.figshare.c.3722644	197206
S14	Setting out the collectors and sample collection	Moss and lichen polsters	10	Sample preparation	Pollen counting	S14_T1_POL_10	Nichols-Stolze_2017_MOSSLICHEN.tab	PANGAEA	doi:10.1594/PANGAEA.869616	https://doi.pangaea.de/10.1594/PANGAEA.869616	Data Analysis	Nichols-Stolze_2017_xlsxfiles.tab	PANGAEA	doi:10.1594/PANGAEA.869619	https://doi.pangaea.de/10.1594/PANGAEA.869619	Data Analysis	Nichols and Stolze_Count Data.xls	figshare	doi:10.6084/m9.figshare.c.3722644	https://doi.org/10.6084/m9.figshare.c.3722644	197206
S15	Setting out the collectors and sample collection	Moss and lichen polsters	1	Sample preparation	Pollen counting	S15_T1_POL_1	Nichols-Stolze_2017_MOSSLICHEN.tab	PANGAEA	doi:10.1594/PANGAEA.869616	https://doi.pangaea.de/10.1594/PANGAEA.869616	Data Analysis	Nichols-Stolze_2017_xlsxfiles.tab	PANGAEA	doi:10.1594/PANGAEA.869619	https://doi.pangaea.de/10.1594/PANGAEA.869619	Data Analysis	Nichols and Stolze_Count Data.xls	figshare	doi:10.6084/m9.figshare.c.3722644	https://doi.org/10.6084/m9.figshare.c.3722644	197206
S15	Setting out the collectors and sample collection	Moss and lichen polsters	2	Sample preparation	Pollen counting	S15_T1_POL_2	Nichols-Stolze_2017_MOSSLICHEN.tab	PANGAEA	doi:10.1594/PANGAEA.869616	https://doi.pangaea.de/10.1594/PANGAEA.869616	Data Analysis	Nichols-Stolze_2017_xlsxfiles.tab	PANGAEA	doi:10.1594/PANGAEA.869619	https://doi.pangaea.de/10.1594/PANGAEA.869619	Data Analysis	Nichols and Stolze_Count Data.xls	figshare	doi:10.6084/m9.figshare.c.3722644	https://doi.org/10.6084/m9.figshare.c.3722644	197206
S15	Setting out the collectors and sample collection	Moss and lichen polsters	3	Sample preparation	Pollen counting	S15_T1_POL_3	Nichols-Stolze_2017_MOSSLICHEN.tab	PANGAEA	doi:10.1594/PANGAEA.869616	https://doi.pangaea.de/10.1594/PANGAEA.869616	Data Analysis	Nichols-Stolze_2017_xlsxfiles.tab	PANGAEA	doi:10.1594/PANGAEA.869619	https://doi.pangaea.de/10.1594/PANGAEA.869619	Data Analysis	Nichols and Stolze_Count Data.xls	figshare	doi:10.6084/m9.figshare.c.3722644	https://doi.org/10.6084/m9.figshare.c.3722644	197206
S15	Setting out the collectors and sample collection	Moss and lichen polsters	4	Sample preparation	Pollen counting	S15_T1_POL_4	Nichols-Stolze_2017_MOSSLICHEN.tab	PANGAEA	doi:10.1594/PANGAEA.869616	https://doi.pangaea.de/10.1594/PANGAEA.869616	Data Analysis	Nichols-Stolze_2017_xlsxfiles.tab	PANGAEA	doi:10.1594/PANGAEA.869619	https://doi.pangaea.de/10.1594/PANGAEA.869619	Data Analysis	Nichols and Stolze_Count Data.xls	figshare	doi:10.6084/m9.figshare.c.3722644	https://doi.org/10.6084/m9.figshare.c.3722644	197206
S15	Setting out the collectors and sample collection	Moss and lichen polsters	5	Sample preparation	Pollen counting	S15_T1_POL_5	Nichols-Stolze_2017_MOSSLICHEN.tab	PANGAEA	doi:10.1594/PANGAEA.869616	https://doi.pangaea.de/10.1594/PANGAEA.869616	Data Analysis	Nichols-Stolze_2017_xlsxfiles.tab	PANGAEA	doi:10.1594/PANGAEA.869619	https://doi.pangaea.de/10.1594/PANGAEA.869619	Data Analysis	Nichols and Stolze_Count Data.xls	figshare	doi:10.6084/m9.figshare.c.3722644	https://doi.org/10.6084/m9.figshare.c.3722644	197206
S15	Setting out the collectors and sample collection	Moss and lichen polsters	7	Sample preparation	Pollen counting	S15_T1_POL_7	Nichols-Stolze_2017_MOSSLICHEN.tab	PANGAEA	doi:10.1594/PANGAEA.869616	https://doi.pangaea.de/10.1594/PANGAEA.869616	Data Analysis	Nichols-Stolze_2017_xlsxfiles.tab	PANGAEA	doi:10.1594/PANGAEA.869619	https://doi.pangaea.de/10.1594/PANGAEA.869619	Data Analysis	Nichols and Stolze_Count Data.xls	figshare	doi:10.6084/m9.figshare.c.3722644	https://doi.org/10.6084/m9.figshare.c.3722644	197206
S15	Setting out the collectors and sample collection	Moss and lichen polsters	9	Sample preparation	Pollen counting	S15_T1_POL_9	Nichols-Stolze_2017_MOSSLICHEN.tab	PANGAEA	doi:10.1594/PANGAEA.869616	https://doi.pangaea.de/10.1594/PANGAEA.869616	Data Analysis	Nichols-Stolze_2017_xlsxfiles.tab	PANGAEA	doi:10.1594/PANGAEA.869619	https://doi.pangaea.de/10.1594/PANGAEA.869619	Data Analysis	Nichols and Stolze_Count Data.xls	figshare	doi:10.6084/m9.figshare.c.3722644	https://doi.org/10.6084/m9.figshare.c.3722644	197206
S15	Setting out the collectors and sample collection	Moss and lichen polsters	10	Sample preparation	Pollen counting	S15_T1_POL_10	Nichols-Stolze_2017_MOSSLICHEN.tab	PANGAEA	doi:10.1594/PANGAEA.869616	https://doi.pangaea.de/10.1594/PANGAEA.869616	Data Analysis	Nichols-Stolze_2017_xlsxfiles.tab	PANGAEA	doi:10.1594/PANGAEA.869619	https://doi.pangaea.de/10.1594/PANGAEA.869619	Data Analysis	Nichols and Stolze_Count Data.xls	figshare	doi:10.6084/m9.figshare.c.3722644	https://doi.org/10.6084/m9.figshare.c.3722644	197206
S16	Setting out the collectors and sample collection	Moss and lichen polsters	1	Sample preparation	Pollen counting	S16_T1_POL_1	Nichols-Stolze_2017_MOSSLICHEN.tab	PANGAEA	doi:10.1594/PANGAEA.869616	https://doi.pangaea.de/10.1594/PANGAEA.869616	Data Analysis	Nichols-Stolze_2017_xlsxfiles.tab	PANGAEA	doi:10.1594/PANGAEA.869619	https://doi.pangaea.de/10.1594/PANGAEA.869619	Data Analysis	Nichols and Stolze_Count Data.xls	figshare	doi:10.6084/m9.figshare.c.3722644	https://doi.org/10.6084/m9.figshare.c.3722644	197206
S16	Setting out the collectors and sample collection	Moss and lichen polsters	2	Sample preparation	Pollen counting	S16_T1_POL_2	Nichols-Stolze_2017_MOSSLICHEN.tab	PANGAEA	doi:10.1594/PANGAEA.869616	https://doi.pangaea.de/10.1594/PANGAEA.869616	Data Analysis	Nichols-Stolze_2017_xlsxfiles.tab	PANGAEA	doi:10.1594/PANGAEA.869619	https://doi.pangaea.de/10.1594/PANGAEA.869619	Data Analysis	Nichols and Stolze_Count Data.xls	figshare	doi:10.6084/m9.figshare.c.3722644	https://doi.org/10.6084/m9.figshare.c.3722644	197206
S16	Setting out the collectors and sample collection	Moss and lichen polsters	3	Sample preparation	Pollen counting	S16_T1_POL_3	Nichols-Stolze_2017_MOSSLICHEN.tab	PANGAEA	doi:10.1594/PANGAEA.869616	https://doi.pangaea.de/10.1594/PANGAEA.869616	Data Analysis	Nichols-Stolze_2017_xlsxfiles.tab	PANGAEA	doi:10.1594/PANGAEA.869619	https://doi.pangaea.de/10.1594/PANGAEA.869619	Data Analysis	Nichols and Stolze_Count Data.xls	figshare	doi:10.6084/m9.figshare.c.3722644	https://doi.org/10.6084/m9.figshare.c.3722644	197206
S16	Setting out the collectors and sample collection	Moss and lichen polsters	4	Sample preparation	Pollen counting	S16_T1_POL_4	Nichols-Stolze_2017_MOSSLICHEN.tab	PANGAEA	doi:10.1594/PANGAEA.869616	https://doi.pangaea.de/10.1594/PANGAEA.869616	Data Analysis	Nichols-Stolze_2017_xlsxfiles.tab	PANGAEA	doi:10.1594/PANGAEA.869619	https://doi.pangaea.de/10.1594/PANGAEA.869619	Data Analysis	Nichols and Stolze_Count Data.xls	figshare	doi:10.6084/m9.figshare.c.3722644	https://doi.org/10.6084/m9.figshare.c.3722644	197206
S16	Setting out the collectors and sample collection	Moss and lichen polsters	5	Sample preparation	Pollen counting	S16_T1_POL_5	Nichols-Stolze_2017_MOSSLICHEN.tab	PANGAEA	doi:10.1594/PANGAEA.869616	https://doi.pangaea.de/10.1594/PANGAEA.869616	Data Analysis	Nichols-Stolze_2017_xlsxfiles.tab	PANGAEA	doi:10.1594/PANGAEA.869619	https://doi.pangaea.de/10.1594/PANGAEA.869619	Data Analysis	Nichols and Stolze_Count Data.xls	figshare	doi:10.6084/m9.figshare.c.3722644	https://doi.org/10.6084/m9.figshare.c.3722644	197206
S16	Setting out the collectors and sample collection	Moss and lichen polsters	6	Sample preparation	Pollen counting	S16_T1_POL_6	Nichols-Stolze_2017_MOSSLICHEN.tab	PANGAEA	doi:10.1594/PANGAEA.869616	https://doi.pangaea.de/10.1594/PANGAEA.869616	Data Analysis	Nichols-Stolze_2017_xlsxfiles.tab	PANGAEA	doi:10.1594/PANGAEA.869619	https://doi.pangaea.de/10.1594/PANGAEA.869619	Data Analysis	Nichols and Stolze_Count Data.xls	figshare	doi:10.6084/m9.figshare.c.3722644	https://doi.org/10.6084/m9.figshare.c.3722644	197206
S16	Setting out the collectors and sample collection	Moss and lichen polsters	7	Sample preparation	Pollen counting	S16_T1_POL_7	Nichols-Stolze_2017_MOSSLICHEN.tab	PANGAEA	doi:10.1594/PANGAEA.869616	https://doi.pangaea.de/10.1594/PANGAEA.869616	Data Analysis	Nichols-Stolze_2017_xlsxfiles.tab	PANGAEA	doi:10.1594/PANGAEA.869619	https://doi.pangaea.de/10.1594/PANGAEA.869619	Data Analysis	Nichols and Stolze_Count Data.xls	figshare	doi:10.6084/m9.figshare.c.3722644	https://doi.org/10.6084/m9.figshare.c.3722644	197206
S16	Setting out the collectors and sample collection	Moss and lichen polsters	8	Sample preparation	Pollen counting	S16_T1_POL_8	Nichols-Stolze_2017_MOSSLICHEN.tab	PANGAEA	doi:10.1594/PANGAEA.869616	https://doi.pangaea.de/10.1594/PANGAEA.869616	Data Analysis	Nichols-Stolze_2017_xlsxfiles.tab	PANGAEA	doi:10.1594/PANGAEA.869619	https://doi.pangaea.de/10.1594/PANGAEA.869619	Data Analysis	Nichols and Stolze_Count Data.xls	figshare	doi:10.6084/m9.figshare.c.3722644	https://doi.org/10.6084/m9.figshare.c.3722644	197206
S16	Setting out the collectors and sample collection	Moss and lichen polsters	9	Sample preparation	Pollen counting	S16_T1_POL_9	Nichols-Stolze_2017_MOSSLICHEN.tab	PANGAEA	doi:10.1594/PANGAEA.869616	https://doi.pangaea.de/10.1594/PANGAEA.869616	Data Analysis	Nichols-Stolze_2017_xlsxfiles.tab	PANGAEA	doi:10.1594/PANGAEA.869619	https://doi.pangaea.de/10.1594/PANGAEA.869619	Data Analysis	Nichols and Stolze_Count Data.xls	figshare	doi:10.6084/m9.figshare.c.3722644	https://doi.org/10.6084/m9.figshare.c.3722644	197206
S16	Setting out the collectors and sample collection	Moss and lichen polsters	10	Sample preparation	Pollen counting	S16_T1_POL_10	Nichols-Stolze_2017_MOSSLICHEN.tab	PANGAEA	doi:10.1594/PANGAEA.869616	https://doi.pangaea.de/10.1594/PANGAEA.869616	Data Analysis	Nichols-Stolze_2017_xlsxfiles.tab	PANGAEA	doi:10.1594/PANGAEA.869619	https://doi.pangaea.de/10.1594/PANGAEA.869619	Data Analysis	Nichols and Stolze_Count Data.xls	figshare	doi:10.6084/m9.figshare.c.3722644	https://doi.org/10.6084/m9.figshare.c.3722644	197206
S17	Setting out the collectors and sample collection	Moss and lichen polsters	1	Sample preparation	Pollen counting	S17_T1_POL_1	Nichols-Stolze_2017_MOSSLICHEN.tab	PANGAEA	doi:10.1594/PANGAEA.869616	https://doi.pangaea.de/10.1594/PANGAEA.869616	Data Analysis	Nichols-Stolze_2017_xlsxfiles.tab	PANGAEA	doi:10.1594/PANGAEA.869619	https://doi.pangaea.de/10.1594/PANGAEA.869619	Data Analysis	Nichols and Stolze_Count Data.xls	figshare	doi:10.6084/m9.figshare.c.3722644	https://doi.org/10.6084/m9.figshare.c.3722644	197206
S17	Setting out the collectors and sample collection	Moss and lichen polsters	3	Sample preparation	Pollen counting	S17_T1_POL_3	Nichols-Stolze_2017_MOSSLICHEN.tab	PANGAEA	doi:10.1594/PANGAEA.869616	https://doi.pangaea.de/10.1594/PANGAEA.869616	Data Analysis	Nichols-Stolze_2017_xlsxfiles.tab	PANGAEA	doi:10.1594/PANGAEA.869619	https://doi.pangaea.de/10.1594/PANGAEA.869619	Data Analysis	Nichols and Stolze_Count Data.xls	figshare	doi:10.6084/m9.figshare.c.3722644	https://doi.org/10.6084/m9.figshare.c.3722644	197206
S17	Setting out the collectors and sample collection	Moss and lichen polsters	4	Sample preparation	Pollen counting	S17_T1_POL_4	Nichols-Stolze_2017_MOSSLICHEN.tab	PANGAEA	doi:10.1594/PANGAEA.869616	https://doi.pangaea.de/10.1594/PANGAEA.869616	Data Analysis	Nichols-Stolze_2017_xlsxfiles.tab	PANGAEA	doi:10.1594/PANGAEA.869619	https://doi.pangaea.de/10.1594/PANGAEA.869619	Data Analysis	Nichols and Stolze_Count Data.xls	figshare	doi:10.6084/m9.figshare.c.3722644	https://doi.org/10.6084/m9.figshare.c.3722644	197206
S17	Setting out the collectors and sample collection	Moss and lichen polsters	5	Sample preparation	Pollen counting	S17_T1_POL_5	Nichols-Stolze_2017_MOSSLICHEN.tab	PANGAEA	doi:10.1594/PANGAEA.869616	https://doi.pangaea.de/10.1594/PANGAEA.869616	Data Analysis	Nichols-Stolze_2017_xlsxfiles.tab	PANGAEA	doi:10.1594/PANGAEA.869619	https://doi.pangaea.de/10.1594/PANGAEA.869619	Data Analysis	Nichols and Stolze_Count Data.xls	figshare	doi:10.6084/m9.figshare.c.3722644	https://doi.org/10.6084/m9.figshare.c.3722644	197206
S17	Setting out the collectors and sample collection	Moss and lichen polsters	6	Sample preparation	Pollen counting	S17_T1_POL_6	Nichols-Stolze_2017_MOSSLICHEN.tab	PANGAEA	doi:10.1594/PANGAEA.869616	https://doi.pangaea.de/10.1594/PANGAEA.869616	Data Analysis	Nichols-Stolze_2017_xlsxfiles.tab	PANGAEA	doi:10.1594/PANGAEA.869619	https://doi.pangaea.de/10.1594/PANGAEA.869619	Data Analysis	Nichols and Stolze_Count Data.xls	figshare	doi:10.6084/m9.figshare.c.3722644	https://doi.org/10.6084/m9.figshare.c.3722644	197206
S17	Setting out the collectors and sample collection	Moss and lichen polsters	8	Sample preparation	Pollen counting	S17_T1_POL_8	Nichols-Stolze_2017_MOSSLICHEN.tab	PANGAEA	doi:10.1594/PANGAEA.869616	https://doi.pangaea.de/10.1594/PANGAEA.869616	Data Analysis	Nichols-Stolze_2017_xlsxfiles.tab	PANGAEA	doi:10.1594/PANGAEA.869619	https://doi.pangaea.de/10.1594/PANGAEA.869619	Data Analysis	Nichols and Stolze_Count Data.xls	figshare	doi:10.6084/m9.figshare.c.3722644	https://doi.org/10.6084/m9.figshare.c.3722644	197206
S17	Setting out the collectors and sample collection	Moss and lichen polsters	9	Sample preparation	Pollen counting	S17_T1_POL_9	Nichols-Stolze_2017_MOSSLICHEN.tab	PANGAEA	doi:10.1594/PANGAEA.869616	https://doi.pangaea.de/10.1594/PANGAEA.869616	Data Analysis	Nichols-Stolze_2017_xlsxfiles.tab	PANGAEA	doi:10.1594/PANGAEA.869619	https://doi.pangaea.de/10.1594/PANGAEA.869619	Data Analysis	Nichols and Stolze_Count Data.xls	figshare	doi:10.6084/m9.figshare.c.3722644	https://doi.org/10.6084/m9.figshare.c.3722644	197206
S17	Setting out the collectors and sample collection	Moss and lichen polsters	10	Sample preparation	Pollen counting	S17_T1_POL_10	Nichols-Stolze_2017_MOSSLICHEN.tab	PANGAEA	doi:10.1594/PANGAEA.869616	https://doi.pangaea.de/10.1594/PANGAEA.869616	Data Analysis	Nichols-Stolze_2017_xlsxfiles.tab	PANGAEA	doi:10.1594/PANGAEA.869619	https://doi.pangaea.de/10.1594/PANGAEA.869619	Data Analysis	Nichols and Stolze_Count Data.xls	figshare	doi:10.6084/m9.figshare.c.3722644	https://doi.org/10.6084/m9.figshare.c.3722644	197206
S18	Setting out the collectors and sample collection	Moss and lichen polsters	1	Sample preparation	Pollen counting	S18_T1_POL_1	Nichols-Stolze_2017_MOSSLICHEN.tab	PANGAEA	doi:10.1594/PANGAEA.869616	https://doi.pangaea.de/10.1594/PANGAEA.869616	Data Analysis	Nichols-Stolze_2017_xlsxfiles.tab	PANGAEA	doi:10.1594/PANGAEA.869619	https://doi.pangaea.de/10.1594/PANGAEA.869619	Data Analysis	Nichols and Stolze_Count Data.xls	figshare	doi:10.6084/m9.figshare.c.3722644	https://doi.org/10.6084/m9.figshare.c.3722644	197206
S18	Setting out the collectors and sample collection	Moss and lichen polsters	4	Sample preparation	Pollen counting	S18_T1_POL_4	Nichols-Stolze_2017_MOSSLICHEN.tab	PANGAEA	doi:10.1594/PANGAEA.869616	https://doi.pangaea.de/10.1594/PANGAEA.869616	Data Analysis	Nichols-Stolze_2017_xlsxfiles.tab	PANGAEA	doi:10.1594/PANGAEA.869619	https://doi.pangaea.de/10.1594/PANGAEA.869619	Data Analysis	Nichols and Stolze_Count Data.xls	figshare	doi:10.6084/m9.figshare.c.3722644	https://doi.org/10.6084/m9.figshare.c.3722644	197206
S18	Setting out the collectors and sample collection	Moss and lichen polsters	5	Sample preparation	Pollen counting	S18_T1_POL_5	Nichols-Stolze_2017_MOSSLICHEN.tab	PANGAEA	doi:10.1594/PANGAEA.869616	https://doi.pangaea.de/10.1594/PANGAEA.869616	Data Analysis	Nichols-Stolze_2017_xlsxfiles.tab	PANGAEA	doi:10.1594/PANGAEA.869619	https://doi.pangaea.de/10.1594/PANGAEA.869619	Data Analysis	Nichols and Stolze_Count Data.xls	figshare	doi:10.6084/m9.figshare.c.3722644	https://doi.org/10.6084/m9.figshare.c.3722644	197206
S18	Setting out the collectors and sample collection	Moss and lichen polsters	6	Sample preparation	Pollen counting	S18_T1_POL_6	Nichols-Stolze_2017_MOSSLICHEN.tab	PANGAEA	doi:10.1594/PANGAEA.869616	https://doi.pangaea.de/10.1594/PANGAEA.869616	Data Analysis	Nichols-Stolze_2017_xlsxfiles.tab	PANGAEA	doi:10.1594/PANGAEA.869619	https://doi.pangaea.de/10.1594/PANGAEA.869619	Data Analysis	Nichols and Stolze_Count Data.xls	figshare	doi:10.6084/m9.figshare.c.3722644	https://doi.org/10.6084/m9.figshare.c.3722644	197206
S18	Setting out the collectors and sample collection	Moss and lichen polsters	7	Sample preparation	Pollen counting	S18_T1_POL_7	Nichols-Stolze_2017_MOSSLICHEN.tab	PANGAEA	doi:10.1594/PANGAEA.869616	https://doi.pangaea.de/10.1594/PANGAEA.869616	Data Analysis	Nichols-Stolze_2017_xlsxfiles.tab	PANGAEA	doi:10.1594/PANGAEA.869619	https://doi.pangaea.de/10.1594/PANGAEA.869619	Data Analysis	Nichols and Stolze_Count Data.xls	figshare	doi:10.6084/m9.figshare.c.3722644	https://doi.org/10.6084/m9.figshare.c.3722644	197206
S18	Setting out the collectors and sample collection	Moss and lichen polsters	10	Sample preparation	Pollen counting	S18_T1_POL_10	Nichols-Stolze_2017_MOSSLICHEN.tab	PANGAEA	doi:10.1594/PANGAEA.869616	https://doi.pangaea.de/10.1594/PANGAEA.869616	Data Analysis	Nichols-Stolze_2017_xlsxfiles.tab	PANGAEA	doi:10.1594/PANGAEA.869619	https://doi.pangaea.de/10.1594/PANGAEA.869619	Data Analysis	Nichols and Stolze_Count Data.xls	figshare	doi:10.6084/m9.figshare.c.3722644	https://doi.org/10.6084/m9.figshare.c.3722644	197206
S19	Setting out the collectors and sample collection	Moss and lichen polsters	2	Sample preparation	Pollen counting	S19_T1_POL_2	Nichols-Stolze_2017_MOSSLICHEN.tab	PANGAEA	doi:10.1594/PANGAEA.869616	https://doi.pangaea.de/10.1594/PANGAEA.869616	Data Analysis	Nichols-Stolze_2017_xlsxfiles.tab	PANGAEA	doi:10.1594/PANGAEA.869619	https://doi.pangaea.de/10.1594/PANGAEA.869619	Data Analysis	Nichols and Stolze_Count Data.xls	figshare	doi:10.6084/m9.figshare.c.3722644	https://doi.org/10.6084/m9.figshare.c.3722644	197206
S19	Setting out the collectors and sample collection	Moss and lichen polsters	3	Sample preparation	Pollen counting	S19_T1_POL_3	Nichols-Stolze_2017_MOSSLICHEN.tab	PANGAEA	doi:10.1594/PANGAEA.869616	https://doi.pangaea.de/10.1594/PANGAEA.869616	Data Analysis	Nichols-Stolze_2017_xlsxfiles.tab	PANGAEA	doi:10.1594/PANGAEA.869619	https://doi.pangaea.de/10.1594/PANGAEA.869619	Data Analysis	Nichols and Stolze_Count Data.xls	figshare	doi:10.6084/m9.figshare.c.3722644	https://doi.org/10.6084/m9.figshare.c.3722644	197206
S19	Setting out the collectors and sample collection	Moss and lichen polsters	5	Sample preparation	Pollen counting	S19_T1_POL_5	Nichols-Stolze_2017_MOSSLICHEN.tab	PANGAEA	doi:10.1594/PANGAEA.869616	https://doi.pangaea.de/10.1594/PANGAEA.869616	Data Analysis	Nichols-Stolze_2017_xlsxfiles.tab	PANGAEA	doi:10.1594/PANGAEA.869619	https://doi.pangaea.de/10.1594/PANGAEA.869619	Data Analysis	Nichols and Stolze_Count Data.xls	figshare	doi:10.6084/m9.figshare.c.3722644	https://doi.org/10.6084/m9.figshare.c.3722644	197206
S19	Setting out the collectors and sample collection	Moss and lichen polsters	6	Sample preparation	Pollen counting	S19_T1_POL_6	Nichols-Stolze_2017_MOSSLICHEN.tab	PANGAEA	doi:10.1594/PANGAEA.869616	https://doi.pangaea.de/10.1594/PANGAEA.869616	Data Analysis	Nichols-Stolze_2017_xlsxfiles.tab	PANGAEA	doi:10.1594/PANGAEA.869619	https://doi.pangaea.de/10.1594/PANGAEA.869619	Data Analysis	Nichols and Stolze_Count Data.xls	figshare	doi:10.6084/m9.figshare.c.3722644	https://doi.org/10.6084/m9.figshare.c.3722644	197206
S19	Setting out the collectors and sample collection	Moss and lichen polsters	8	Sample preparation	Pollen counting	S19_T1_POL_8	Nichols-Stolze_2017_MOSSLICHEN.tab	PANGAEA	doi:10.1594/PANGAEA.869616	https://doi.pangaea.de/10.1594/PANGAEA.869616	Data Analysis	Nichols-Stolze_2017_xlsxfiles.tab	PANGAEA	doi:10.1594/PANGAEA.869619	https://doi.pangaea.de/10.1594/PANGAEA.869619	Data Analysis	Nichols and Stolze_Count Data.xls	figshare	doi:10.6084/m9.figshare.c.3722644	https://doi.org/10.6084/m9.figshare.c.3722644	197206
S19	Setting out the collectors and sample collection	Moss and lichen polsters	9	Sample preparation	Pollen counting	S19_T1_POL_9	Nichols-Stolze_2017_MOSSLICHEN.tab	PANGAEA	doi:10.1594/PANGAEA.869616	https://doi.pangaea.de/10.1594/PANGAEA.869616	Data Analysis	Nichols-Stolze_2017_xlsxfiles.tab	PANGAEA	doi:10.1594/PANGAEA.869619	https://doi.pangaea.de/10.1594/PANGAEA.869619	Data Analysis	Nichols and Stolze_Count Data.xls	figshare	doi:10.6084/m9.figshare.c.3722644	https://doi.org/10.6084/m9.figshare.c.3722644	197206
S19	Setting out the collectors and sample collection	Moss and lichen polsters	10	Sample preparation	Pollen counting	S19_T1_POL_10	Nichols-Stolze_2017_MOSSLICHEN.tab	PANGAEA	doi:10.1594/PANGAEA.869616	https://doi.pangaea.de/10.1594/PANGAEA.869616	Data Analysis	Nichols-Stolze_2017_xlsxfiles.tab	PANGAEA	doi:10.1594/PANGAEA.869619	https://doi.pangaea.de/10.1594/PANGAEA.869619	Data Analysis	Nichols and Stolze_Count Data.xls	figshare	doi:10.6084/m9.figshare.c.3722644	https://doi.org/10.6084/m9.figshare.c.3722644	197206
S20	Setting out the collectors and sample collection	Moss and lichen polsters	1	Sample preparation	Pollen counting	S20_T2_POL_1	Nichols-Stolze_2017_MOSSLICHEN.tab	PANGAEA	doi:10.1594/PANGAEA.869616	https://doi.pangaea.de/10.1594/PANGAEA.869616	Data Analysis	Nichols-Stolze_2017_xlsxfiles.tab	PANGAEA	doi:10.1594/PANGAEA.869619	https://doi.pangaea.de/10.1594/PANGAEA.869619	Data Analysis	Nichols and Stolze_Count Data.xls	figshare	doi:10.6084/m9.figshare.c.3722644	https://doi.org/10.6084/m9.figshare.c.3722644	197208
S20	Setting out the collectors and sample collection	Moss and lichen polsters	2	Sample preparation	Pollen counting	S20_T2_POL_2	Nichols-Stolze_2017_MOSSLICHEN.tab	PANGAEA	doi:10.1594/PANGAEA.869616	https://doi.pangaea.de/10.1594/PANGAEA.869616	Data Analysis	Nichols-Stolze_2017_xlsxfiles.tab	PANGAEA	doi:10.1594/PANGAEA.869619	https://doi.pangaea.de/10.1594/PANGAEA.869619	Data Analysis	Nichols and Stolze_Count Data.xls	figshare	doi:10.6084/m9.figshare.c.3722644	https://doi.org/10.6084/m9.figshare.c.3722644	197208
S20	Setting out the collectors and sample collection	Moss and lichen polsters	3	Sample preparation	Pollen counting	S20_T2_POL_3	Nichols-Stolze_2017_MOSSLICHEN.tab	PANGAEA	doi:10.1594/PANGAEA.869616	https://doi.pangaea.de/10.1594/PANGAEA.869616	Data Analysis	Nichols-Stolze_2017_xlsxfiles.tab	PANGAEA	doi:10.1594/PANGAEA.869619	https://doi.pangaea.de/10.1594/PANGAEA.869619	Data Analysis	Nichols and Stolze_Count Data.xls	figshare	doi:10.6084/m9.figshare.c.3722644	https://doi.org/10.6084/m9.figshare.c.3722644	197208
S20	Setting out the collectors and sample collection	Moss and lichen polsters	4	Sample preparation	Pollen counting	S20_T2_POL_4	Nichols-Stolze_2017_MOSSLICHEN.tab	PANGAEA	doi:10.1594/PANGAEA.869616	https://doi.pangaea.de/10.1594/PANGAEA.869616	Data Analysis	Nichols-Stolze_2017_xlsxfiles.tab	PANGAEA	doi:10.1594/PANGAEA.869619	https://doi.pangaea.de/10.1594/PANGAEA.869619	Data Analysis	Nichols and Stolze_Count Data.xls	figshare	doi:10.6084/m9.figshare.c.3722644	https://doi.org/10.6084/m9.figshare.c.3722644	197208
S20	Setting out the collectors and sample collection	Moss and lichen polsters	5	Sample preparation	Pollen counting	S20_T2_POL_5	Nichols-Stolze_2017_MOSSLICHEN.tab	PANGAEA	doi:10.1594/PANGAEA.869616	https://doi.pangaea.de/10.1594/PANGAEA.869616	Data Analysis	Nichols-Stolze_2017_xlsxfiles.tab	PANGAEA	doi:10.1594/PANGAEA.869619	https://doi.pangaea.de/10.1594/PANGAEA.869619	Data Analysis	Nichols and Stolze_Count Data.xls	figshare	doi:10.6084/m9.figshare.c.3722644	https://doi.org/10.6084/m9.figshare.c.3722644	197208
S20	Setting out the collectors and sample collection	Moss and lichen polsters	6	Sample preparation	Pollen counting	S20_T2_POL_6	Nichols-Stolze_2017_MOSSLICHEN.tab	PANGAEA	doi:10.1594/PANGAEA.869616	https://doi.pangaea.de/10.1594/PANGAEA.869616	Data Analysis	Nichols-Stolze_2017_xlsxfiles.tab	PANGAEA	doi:10.1594/PANGAEA.869619	https://doi.pangaea.de/10.1594/PANGAEA.869619	Data Analysis	Nichols and Stolze_Count Data.xls	figshare	doi:10.6084/m9.figshare.c.3722644	https://doi.org/10.6084/m9.figshare.c.3722644	197208
S20	Setting out the collectors and sample collection	Moss and lichen polsters	7	Sample preparation	Pollen counting	S20_T2_POL_7	Nichols-Stolze_2017_MOSSLICHEN.tab	PANGAEA	doi:10.1594/PANGAEA.869616	https://doi.pangaea.de/10.1594/PANGAEA.869616	Data Analysis	Nichols-Stolze_2017_xlsxfiles.tab	PANGAEA	doi:10.1594/PANGAEA.869619	https://doi.pangaea.de/10.1594/PANGAEA.869619	Data Analysis	Nichols and Stolze_Count Data.xls	figshare	doi:10.6084/m9.figshare.c.3722644	https://doi.org/10.6084/m9.figshare.c.3722644	197208
S20	Setting out the collectors and sample collection	Moss and lichen polsters	8	Sample preparation	Pollen counting	S20_T2_POL_8	Nichols-Stolze_2017_MOSSLICHEN.tab	PANGAEA	doi:10.1594/PANGAEA.869616	https://doi.pangaea.de/10.1594/PANGAEA.869616	Data Analysis	Nichols-Stolze_2017_xlsxfiles.tab	PANGAEA	doi:10.1594/PANGAEA.869619	https://doi.pangaea.de/10.1594/PANGAEA.869619	Data Analysis	Nichols and Stolze_Count Data.xls	figshare	doi:10.6084/m9.figshare.c.3722644	https://doi.org/10.6084/m9.figshare.c.3722644	197208
S20	Setting out the collectors and sample collection	Moss and lichen polsters	9	Sample preparation	Pollen counting	S20_T2_POL_9	Nichols-Stolze_2017_MOSSLICHEN.tab	PANGAEA	doi:10.1594/PANGAEA.869616	https://doi.pangaea.de/10.1594/PANGAEA.869616	Data Analysis	Nichols-Stolze_2017_xlsxfiles.tab	PANGAEA	doi:10.1594/PANGAEA.869619	https://doi.pangaea.de/10.1594/PANGAEA.869619	Data Analysis	Nichols and Stolze_Count Data.xls	figshare	doi:10.6084/m9.figshare.c.3722644	https://doi.org/10.6084/m9.figshare.c.3722644	197208
S20	Setting out the collectors and sample collection	Moss and lichen polsters	10	Sample preparation	Pollen counting	S20_T2_POL_10	Nichols-Stolze_2017_MOSSLICHEN.tab	PANGAEA	doi:10.1594/PANGAEA.869616	https://doi.pangaea.de/10.1594/PANGAEA.869616	Data Analysis	Nichols-Stolze_2017_xlsxfiles.tab	PANGAEA	doi:10.1594/PANGAEA.869619	https://doi.pangaea.de/10.1594/PANGAEA.869619	Data Analysis	Nichols and Stolze_Count Data.xls	figshare	doi:10.6084/m9.figshare.c.3722644	https://doi.org/10.6084/m9.figshare.c.3722644	197208
S21	Setting out the collectors and sample collection	Moss and lichen polsters	1	Sample preparation	Pollen counting	S21_T2_POL_1	Nichols-Stolze_2017_MOSSLICHEN.tab	PANGAEA	doi:10.1594/PANGAEA.869616	https://doi.pangaea.de/10.1594/PANGAEA.869616	Data Analysis	Nichols-Stolze_2017_xlsxfiles.tab	PANGAEA	doi:10.1594/PANGAEA.869619	https://doi.pangaea.de/10.1594/PANGAEA.869619	Data Analysis	Nichols and Stolze_Count Data.xls	figshare	doi:10.6084/m9.figshare.c.3722644	https://doi.org/10.6084/m9.figshare.c.3722644	197208
S21	Setting out the collectors and sample collection	Moss and lichen polsters	2	Sample preparation	Pollen counting	S21_T2_POL_2	Nichols-Stolze_2017_MOSSLICHEN.tab	PANGAEA	doi:10.1594/PANGAEA.869616	https://doi.pangaea.de/10.1594/PANGAEA.869616	Data Analysis	Nichols-Stolze_2017_xlsxfiles.tab	PANGAEA	doi:10.1594/PANGAEA.869619	https://doi.pangaea.de/10.1594/PANGAEA.869619	Data Analysis	Nichols and Stolze_Count Data.xls	figshare	doi:10.6084/m9.figshare.c.3722644	https://doi.org/10.6084/m9.figshare.c.3722644	197208
S21	Setting out the collectors and sample collection	Moss and lichen polsters	3	Sample preparation	Pollen counting	S21_T2_POL_3	Nichols-Stolze_2017_MOSSLICHEN.tab	PANGAEA	doi:10.1594/PANGAEA.869616	https://doi.pangaea.de/10.1594/PANGAEA.869616	Data Analysis	Nichols-Stolze_2017_xlsxfiles.tab	PANGAEA	doi:10.1594/PANGAEA.869619	https://doi.pangaea.de/10.1594/PANGAEA.869619	Data Analysis	Nichols and Stolze_Count Data.xls	figshare	doi:10.6084/m9.figshare.c.3722644	https://doi.org/10.6084/m9.figshare.c.3722644	197208
S21	Setting out the collectors and sample collection	Moss and lichen polsters	4	Sample preparation	Pollen counting	S21_T2_POL_4	Nichols-Stolze_2017_MOSSLICHEN.tab	PANGAEA	doi:10.1594/PANGAEA.869616	https://doi.pangaea.de/10.1594/PANGAEA.869616	Data Analysis	Nichols-Stolze_2017_xlsxfiles.tab	PANGAEA	doi:10.1594/PANGAEA.869619	https://doi.pangaea.de/10.1594/PANGAEA.869619	Data Analysis	Nichols and Stolze_Count Data.xls	figshare	doi:10.6084/m9.figshare.c.3722644	https://doi.org/10.6084/m9.figshare.c.3722644	197208
S21	Setting out the collectors and sample collection	Moss and lichen polsters	5	Sample preparation	Pollen counting	S21_T2_POL_5	Nichols-Stolze_2017_MOSSLICHEN.tab	PANGAEA	doi:10.1594/PANGAEA.869616	https://doi.pangaea.de/10.1594/PANGAEA.869616	Data Analysis	Nichols-Stolze_2017_xlsxfiles.tab	PANGAEA	doi:10.1594/PANGAEA.869619	https://doi.pangaea.de/10.1594/PANGAEA.869619	Data Analysis	Nichols and Stolze_Count Data.xls	figshare	doi:10.6084/m9.figshare.c.3722644	https://doi.org/10.6084/m9.figshare.c.3722644	197208
S21	Setting out the collectors and sample collection	Moss and lichen polsters	6	Sample preparation	Pollen counting	S21_T2_POL_6	Nichols-Stolze_2017_MOSSLICHEN.tab	PANGAEA	doi:10.1594/PANGAEA.869616	https://doi.pangaea.de/10.1594/PANGAEA.869616	Data Analysis	Nichols-Stolze_2017_xlsxfiles.tab	PANGAEA	doi:10.1594/PANGAEA.869619	https://doi.pangaea.de/10.1594/PANGAEA.869619	Data Analysis	Nichols and Stolze_Count Data.xls	figshare	doi:10.6084/m9.figshare.c.3722644	https://doi.org/10.6084/m9.figshare.c.3722644	197208
S21	Setting out the collectors and sample collection	Moss and lichen polsters	7	Sample preparation	Pollen counting	S21_T2_POL_7	Nichols-Stolze_2017_MOSSLICHEN.tab	PANGAEA	doi:10.1594/PANGAEA.869616	https://doi.pangaea.de/10.1594/PANGAEA.869616	Data Analysis	Nichols-Stolze_2017_xlsxfiles.tab	PANGAEA	doi:10.1594/PANGAEA.869619	https://doi.pangaea.de/10.1594/PANGAEA.869619	Data Analysis	Nichols and Stolze_Count Data.xls	figshare	doi:10.6084/m9.figshare.c.3722644	https://doi.org/10.6084/m9.figshare.c.3722644	197208
S21	Setting out the collectors and sample collection	Moss and lichen polsters	8	Sample preparation	Pollen counting	S21_T2_POL_8	Nichols-Stolze_2017_MOSSLICHEN.tab	PANGAEA	doi:10.1594/PANGAEA.869616	https://doi.pangaea.de/10.1594/PANGAEA.869616	Data Analysis	Nichols-Stolze_2017_xlsxfiles.tab	PANGAEA	doi:10.1594/PANGAEA.869619	https://doi.pangaea.de/10.1594/PANGAEA.869619	Data Analysis	Nichols and Stolze_Count Data.xls	figshare	doi:10.6084/m9.figshare.c.3722644	https://doi.org/10.6084/m9.figshare.c.3722644	197208
S21	Setting out the collectors and sample collection	Moss and lichen polsters	9	Sample preparation	Pollen counting	S21_T2_POL_9	Nichols-Stolze_2017_MOSSLICHEN.tab	PANGAEA	doi:10.1594/PANGAEA.869616	https://doi.pangaea.de/10.1594/PANGAEA.869616	Data Analysis	Nichols-Stolze_2017_xlsxfiles.tab	PANGAEA	doi:10.1594/PANGAEA.869619	https://doi.pangaea.de/10.1594/PANGAEA.869619	Data Analysis	Nichols and Stolze_Count Data.xls	figshare	doi:10.6084/m9.figshare.c.3722644	https://doi.org/10.6084/m9.figshare.c.3722644	197208
S21	Setting out the collectors and sample collection	Moss and lichen polsters	10	Sample preparation	Pollen counting	S21_T2_POL_10	Nichols-Stolze_2017_MOSSLICHEN.tab	PANGAEA	doi:10.1594/PANGAEA.869616	https://doi.pangaea.de/10.1594/PANGAEA.869616	Data Analysis	Nichols-Stolze_2017_xlsxfiles.tab	PANGAEA	doi:10.1594/PANGAEA.869619	https://doi.pangaea.de/10.1594/PANGAEA.869619	Data Analysis	Nichols and Stolze_Count Data.xls	figshare	doi:10.6084/m9.figshare.c.3722644	https://doi.org/10.6084/m9.figshare.c.3722644	197208
S22	Setting out the collectors and sample collection	Moss and lichen polsters	1	Sample preparation	Pollen counting	S22_T2_POL_1	Nichols-Stolze_2017_MOSSLICHEN.tab	PANGAEA	doi:10.1594/PANGAEA.869616	https://doi.pangaea.de/10.1594/PANGAEA.869616	Data Analysis	Nichols-Stolze_2017_xlsxfiles.tab	PANGAEA	doi:10.1594/PANGAEA.869619	https://doi.pangaea.de/10.1594/PANGAEA.869619	Data Analysis	Nichols and Stolze_Count Data.xls	figshare	doi:10.6084/m9.figshare.c.3722644	https://doi.org/10.6084/m9.figshare.c.3722644	197208
S22	Setting out the collectors and sample collection	Moss and lichen polsters	2	Sample preparation	Pollen counting	S22_T2_POL_2	Nichols-Stolze_2017_MOSSLICHEN.tab	PANGAEA	doi:10.1594/PANGAEA.869616	https://doi.pangaea.de/10.1594/PANGAEA.869616	Data Analysis	Nichols-Stolze_2017_xlsxfiles.tab	PANGAEA	doi:10.1594/PANGAEA.869619	https://doi.pangaea.de/10.1594/PANGAEA.869619	Data Analysis	Nichols and Stolze_Count Data.xls	figshare	doi:10.6084/m9.figshare.c.3722644	https://doi.org/10.6084/m9.figshare.c.3722644	197208
S22	Setting out the collectors and sample collection	Moss and lichen polsters	3	Sample preparation	Pollen counting	S22_T2_POL_3	Nichols-Stolze_2017_MOSSLICHEN.tab	PANGAEA	doi:10.1594/PANGAEA.869616	https://doi.pangaea.de/10.1594/PANGAEA.869616	Data Analysis	Nichols-Stolze_2017_xlsxfiles.tab	PANGAEA	doi:10.1594/PANGAEA.869619	https://doi.pangaea.de/10.1594/PANGAEA.869619	Data Analysis	Nichols and Stolze_Count Data.xls	figshare	doi:10.6084/m9.figshare.c.3722644	https://doi.org/10.6084/m9.figshare.c.3722644	197208
S22	Setting out the collectors and sample collection	Moss and lichen polsters	4	Sample preparation	Pollen counting	S22_T2_POL_4	Nichols-Stolze_2017_MOSSLICHEN.tab	PANGAEA	doi:10.1594/PANGAEA.869616	https://doi.pangaea.de/10.1594/PANGAEA.869616	Data Analysis	Nichols-Stolze_2017_xlsxfiles.tab	PANGAEA	doi:10.1594/PANGAEA.869619	https://doi.pangaea.de/10.1594/PANGAEA.869619	Data Analysis	Nichols and Stolze_Count Data.xls	figshare	doi:10.6084/m9.figshare.c.3722644	https://doi.org/10.6084/m9.figshare.c.3722644	197208
S22	Setting out the collectors and sample collection	Moss and lichen polsters	5	Sample preparation	Pollen counting	S22_T2_POL_5	Nichols-Stolze_2017_MOSSLICHEN.tab	PANGAEA	doi:10.1594/PANGAEA.869616	https://doi.pangaea.de/10.1594/PANGAEA.869616	Data Analysis	Nichols-Stolze_2017_xlsxfiles.tab	PANGAEA	doi:10.1594/PANGAEA.869619	https://doi.pangaea.de/10.1594/PANGAEA.869619	Data Analysis	Nichols and Stolze_Count Data.xls	figshare	doi:10.6084/m9.figshare.c.3722644	https://doi.org/10.6084/m9.figshare.c.3722644	197208
S22	Setting out the collectors and sample collection	Moss and lichen polsters	8A	Sample preparation	Pollen counting	S22_T2_POL_8A	Nichols-Stolze_2017_MOSSLICHEN.tab	PANGAEA	doi:10.1594/PANGAEA.869616	https://doi.pangaea.de/10.1594/PANGAEA.869616	Data Analysis	Nichols-Stolze_2017_xlsxfiles.tab	PANGAEA	doi:10.1594/PANGAEA.869619	https://doi.pangaea.de/10.1594/PANGAEA.869619	Data Analysis	Nichols and Stolze_Count Data.xls	figshare	doi:10.6084/m9.figshare.c.3722644	https://doi.org/10.6084/m9.figshare.c.3722644	197208
S22	Setting out the collectors and sample collection	Moss and lichen polsters	8B	Sample preparation	Pollen counting	S22_T2_POL_8B	Nichols-Stolze_2017_MOSSLICHEN.tab	PANGAEA	doi:10.1594/PANGAEA.869616	https://doi.pangaea.de/10.1594/PANGAEA.869616	Data Analysis	Nichols-Stolze_2017_xlsxfiles.tab	PANGAEA	doi:10.1594/PANGAEA.869619	https://doi.pangaea.de/10.1594/PANGAEA.869619	Data Analysis	Nichols and Stolze_Count Data.xls	figshare	doi:10.6084/m9.figshare.c.3722644	https://doi.org/10.6084/m9.figshare.c.3722644	197208
S22	Setting out the collectors and sample collection	Moss and lichen polsters	9	Sample preparation	Pollen counting	S22_T2_POL_9	Nichols-Stolze_2017_MOSSLICHEN.tab	PANGAEA	doi:10.1594/PANGAEA.869616	https://doi.pangaea.de/10.1594/PANGAEA.869616	Data Analysis	Nichols-Stolze_2017_xlsxfiles.tab	PANGAEA	doi:10.1594/PANGAEA.869619	https://doi.pangaea.de/10.1594/PANGAEA.869619	Data Analysis	Nichols and Stolze_Count Data.xls	figshare	doi:10.6084/m9.figshare.c.3722644	https://doi.org/10.6084/m9.figshare.c.3722644	197208
S22	Setting out the collectors and sample collection	Moss and lichen polsters	10	Sample preparation	Pollen counting	S22_T2_POL_10	Nichols-Stolze_2017_MOSSLICHEN.tab	PANGAEA	doi:10.1594/PANGAEA.869616	https://doi.pangaea.de/10.1594/PANGAEA.869616	Data Analysis	Nichols-Stolze_2017_xlsxfiles.tab	PANGAEA	doi:10.1594/PANGAEA.869619	https://doi.pangaea.de/10.1594/PANGAEA.869619	Data Analysis	Nichols and Stolze_Count Data.xls	figshare	doi:10.6084/m9.figshare.c.3722644	https://doi.org/10.6084/m9.figshare.c.3722644	197208
S23	Setting out the collectors and sample collection	Moss and lichen polsters	1	Sample preparation	Pollen counting	S23_T2_POL_1	Nichols-Stolze_2017_MOSSLICHEN.tab	PANGAEA	doi:10.1594/PANGAEA.869616	https://doi.pangaea.de/10.1594/PANGAEA.869616	Data Analysis	Nichols-Stolze_2017_xlsxfiles.tab	PANGAEA	doi:10.1594/PANGAEA.869619	https://doi.pangaea.de/10.1594/PANGAEA.869619	Data Analysis	Nichols and Stolze_Count Data.xls	figshare	doi:10.6084/m9.figshare.c.3722644	https://doi.org/10.6084/m9.figshare.c.3722644	197208
S23	Setting out the collectors and sample collection	Moss and lichen polsters	2	Sample preparation	Pollen counting	S23_T2_POL_2	Nichols-Stolze_2017_MOSSLICHEN.tab	PANGAEA	doi:10.1594/PANGAEA.869616	https://doi.pangaea.de/10.1594/PANGAEA.869616	Data Analysis	Nichols-Stolze_2017_xlsxfiles.tab	PANGAEA	doi:10.1594/PANGAEA.869619	https://doi.pangaea.de/10.1594/PANGAEA.869619	Data Analysis	Nichols and Stolze_Count Data.xls	figshare	doi:10.6084/m9.figshare.c.3722644	https://doi.org/10.6084/m9.figshare.c.3722644	197208
S23	Setting out the collectors and sample collection	Moss and lichen polsters	3	Sample preparation	Pollen counting	S23_T2_POL_3	Nichols-Stolze_2017_MOSSLICHEN.tab	PANGAEA	doi:10.1594/PANGAEA.869616	https://doi.pangaea.de/10.1594/PANGAEA.869616	Data Analysis	Nichols-Stolze_2017_xlsxfiles.tab	PANGAEA	doi:10.1594/PANGAEA.869619	https://doi.pangaea.de/10.1594/PANGAEA.869619	Data Analysis	Nichols and Stolze_Count Data.xls	figshare	doi:10.6084/m9.figshare.c.3722644	https://doi.org/10.6084/m9.figshare.c.3722644	197208
S23	Setting out the collectors and sample collection	Moss and lichen polsters	4	Sample preparation	Pollen counting	S23_T2_POL_4	Nichols-Stolze_2017_MOSSLICHEN.tab	PANGAEA	doi:10.1594/PANGAEA.869616	https://doi.pangaea.de/10.1594/PANGAEA.869616	Data Analysis	Nichols-Stolze_2017_xlsxfiles.tab	PANGAEA	doi:10.1594/PANGAEA.869619	https://doi.pangaea.de/10.1594/PANGAEA.869619	Data Analysis	Nichols and Stolze_Count Data.xls	figshare	doi:10.6084/m9.figshare.c.3722644	https://doi.org/10.6084/m9.figshare.c.3722644	197208
S23	Setting out the collectors and sample collection	Moss and lichen polsters	5	Sample preparation	Pollen counting	S23_T2_POL_5	Nichols-Stolze_2017_MOSSLICHEN.tab	PANGAEA	doi:10.1594/PANGAEA.869616	https://doi.pangaea.de/10.1594/PANGAEA.869616	Data Analysis	Nichols-Stolze_2017_xlsxfiles.tab	PANGAEA	doi:10.1594/PANGAEA.869619	https://doi.pangaea.de/10.1594/PANGAEA.869619	Data Analysis	Nichols and Stolze_Count Data.xls	figshare	doi:10.6084/m9.figshare.c.3722644	https://doi.org/10.6084/m9.figshare.c.3722644	197208
S23	Setting out the collectors and sample collection	Moss and lichen polsters	6	Sample preparation	Pollen counting	S23_T2_POL_6	Nichols-Stolze_2017_MOSSLICHEN.tab	PANGAEA	doi:10.1594/PANGAEA.869616	https://doi.pangaea.de/10.1594/PANGAEA.869616	Data Analysis	Nichols-Stolze_2017_xlsxfiles.tab	PANGAEA	doi:10.1594/PANGAEA.869619	https://doi.pangaea.de/10.1594/PANGAEA.869619	Data Analysis	Nichols and Stolze_Count Data.xls	figshare	doi:10.6084/m9.figshare.c.3722644	https://doi.org/10.6084/m9.figshare.c.3722644	197208
S23	Setting out the collectors and sample collection	Moss and lichen polsters	7	Sample preparation	Pollen counting	S23_T2_POL_7	Nichols-Stolze_2017_MOSSLICHEN.tab	PANGAEA	doi:10.1594/PANGAEA.869616	https://doi.pangaea.de/10.1594/PANGAEA.869616	Data Analysis	Nichols-Stolze_2017_xlsxfiles.tab	PANGAEA	doi:10.1594/PANGAEA.869619	https://doi.pangaea.de/10.1594/PANGAEA.869619	Data Analysis	Nichols and Stolze_Count Data.xls	figshare	doi:10.6084/m9.figshare.c.3722644	https://doi.org/10.6084/m9.figshare.c.3722644	197208
S23	Setting out the collectors and sample collection	Moss and lichen polsters	8	Sample preparation	Pollen counting	S23_T2_POL_8	Nichols-Stolze_2017_MOSSLICHEN.tab	PANGAEA	doi:10.1594/PANGAEA.869616	https://doi.pangaea.de/10.1594/PANGAEA.869616	Data Analysis	Nichols-Stolze_2017_xlsxfiles.tab	PANGAEA	doi:10.1594/PANGAEA.869619	https://doi.pangaea.de/10.1594/PANGAEA.869619	Data Analysis	Nichols and Stolze_Count Data.xls	figshare	doi:10.6084/m9.figshare.c.3722644	https://doi.org/10.6084/m9.figshare.c.3722644	197208
S24	Setting out the collectors and sample collection	Moss and lichen polsters	1	Sample preparation	Pollen counting	S24_T2_POL_1	Nichols-Stolze_2017_MOSSLICHEN.tab	PANGAEA	doi:10.1594/PANGAEA.869616	https://doi.pangaea.de/10.1594/PANGAEA.869616	Data Analysis	Nichols-Stolze_2017_xlsxfiles.tab	PANGAEA	doi:10.1594/PANGAEA.869619	https://doi.pangaea.de/10.1594/PANGAEA.869619	Data Analysis	Nichols and Stolze_Count Data.xls	figshare	doi:10.6084/m9.figshare.c.3722644	https://doi.org/10.6084/m9.figshare.c.3722644	197208
S24	Setting out the collectors and sample collection	Moss and lichen polsters	2	Sample preparation	Pollen counting	S24_T2_POL_2	Nichols-Stolze_2017_MOSSLICHEN.tab	PANGAEA	doi:10.1594/PANGAEA.869616	https://doi.pangaea.de/10.1594/PANGAEA.869616	Data Analysis	Nichols-Stolze_2017_xlsxfiles.tab	PANGAEA	doi:10.1594/PANGAEA.869619	https://doi.pangaea.de/10.1594/PANGAEA.869619	Data Analysis	Nichols and Stolze_Count Data.xls	figshare	doi:10.6084/m9.figshare.c.3722644	https://doi.org/10.6084/m9.figshare.c.3722644	197208
S24	Setting out the collectors and sample collection	Moss and lichen polsters	3	Sample preparation	Pollen counting	S24_T2_POL_3	Nichols-Stolze_2017_MOSSLICHEN.tab	PANGAEA	doi:10.1594/PANGAEA.869616	https://doi.pangaea.de/10.1594/PANGAEA.869616	Data Analysis	Nichols-Stolze_2017_xlsxfiles.tab	PANGAEA	doi:10.1594/PANGAEA.869619	https://doi.pangaea.de/10.1594/PANGAEA.869619	Data Analysis	Nichols and Stolze_Count Data.xls	figshare	doi:10.6084/m9.figshare.c.3722644	https://doi.org/10.6084/m9.figshare.c.3722644	197208
S24	Setting out the collectors and sample collection	Moss and lichen polsters	4	Sample preparation	Pollen counting	S24_T2_POL_4	Nichols-Stolze_2017_MOSSLICHEN.tab	PANGAEA	doi:10.1594/PANGAEA.869616	https://doi.pangaea.de/10.1594/PANGAEA.869616	Data Analysis	Nichols-Stolze_2017_xlsxfiles.tab	PANGAEA	doi:10.1594/PANGAEA.869619	https://doi.pangaea.de/10.1594/PANGAEA.869619	Data Analysis	Nichols and Stolze_Count Data.xls	figshare	doi:10.6084/m9.figshare.c.3722644	https://doi.org/10.6084/m9.figshare.c.3722644	197208
S24	Setting out the collectors and sample collection	Moss and lichen polsters	5	Sample preparation	Pollen counting	S24_T2_POL_5	Nichols-Stolze_2017_MOSSLICHEN.tab	PANGAEA	doi:10.1594/PANGAEA.869616	https://doi.pangaea.de/10.1594/PANGAEA.869616	Data Analysis	Nichols-Stolze_2017_xlsxfiles.tab	PANGAEA	doi:10.1594/PANGAEA.869619	https://doi.pangaea.de/10.1594/PANGAEA.869619	Data Analysis	Nichols and Stolze_Count Data.xls	figshare	doi:10.6084/m9.figshare.c.3722644	https://doi.org/10.6084/m9.figshare.c.3722644	197208
S24	Setting out the collectors and sample collection	Moss and lichen polsters	6	Sample preparation	Pollen counting	S24_T2_POL_6	Nichols-Stolze_2017_MOSSLICHEN.tab	PANGAEA	doi:10.1594/PANGAEA.869616	https://doi.pangaea.de/10.1594/PANGAEA.869616	Data Analysis	Nichols-Stolze_2017_xlsxfiles.tab	PANGAEA	doi:10.1594/PANGAEA.869619	https://doi.pangaea.de/10.1594/PANGAEA.869619	Data Analysis	Nichols and Stolze_Count Data.xls	figshare	doi:10.6084/m9.figshare.c.3722644	https://doi.org/10.6084/m9.figshare.c.3722644	197208
S24	Setting out the collectors and sample collection	Moss and lichen polsters	7	Sample preparation	Pollen counting	S24_T2_POL_7	Nichols-Stolze_2017_MOSSLICHEN.tab	PANGAEA	doi:10.1594/PANGAEA.869616	https://doi.pangaea.de/10.1594/PANGAEA.869616	Data Analysis	Nichols-Stolze_2017_xlsxfiles.tab	PANGAEA	doi:10.1594/PANGAEA.869619	https://doi.pangaea.de/10.1594/PANGAEA.869619	Data Analysis	Nichols and Stolze_Count Data.xls	figshare	doi:10.6084/m9.figshare.c.3722644	https://doi.org/10.6084/m9.figshare.c.3722644	197208
S24	Setting out the collectors and sample collection	Moss and lichen polsters	8	Sample preparation	Pollen counting	S24_T2_POL_8	Nichols-Stolze_2017_MOSSLICHEN.tab	PANGAEA	doi:10.1594/PANGAEA.869616	https://doi.pangaea.de/10.1594/PANGAEA.869616	Data Analysis	Nichols-Stolze_2017_xlsxfiles.tab	PANGAEA	doi:10.1594/PANGAEA.869619	https://doi.pangaea.de/10.1594/PANGAEA.869619	Data Analysis	Nichols and Stolze_Count Data.xls	figshare	doi:10.6084/m9.figshare.c.3722644	https://doi.org/10.6084/m9.figshare.c.3722644	197208
S24	Setting out the collectors and sample collection	Moss and lichen polsters	9	Sample preparation	Pollen counting	S24_T2_POL_9	Nichols-Stolze_2017_MOSSLICHEN.tab	PANGAEA	doi:10.1594/PANGAEA.869616	https://doi.pangaea.de/10.1594/PANGAEA.869616	Data Analysis	Nichols-Stolze_2017_xlsxfiles.tab	PANGAEA	doi:10.1594/PANGAEA.869619	https://doi.pangaea.de/10.1594/PANGAEA.869619	Data Analysis	Nichols and Stolze_Count Data.xls	figshare	doi:10.6084/m9.figshare.c.3722644	https://doi.org/10.6084/m9.figshare.c.3722644	197208
S24	Setting out the collectors and sample collection	Moss and lichen polsters	10	Sample preparation	Pollen counting	S24_T2_POL_10	Nichols-Stolze_2017_MOSSLICHEN.tab	PANGAEA	doi:10.1594/PANGAEA.869616	https://doi.pangaea.de/10.1594/PANGAEA.869616	Data Analysis	Nichols-Stolze_2017_xlsxfiles.tab	PANGAEA	doi:10.1594/PANGAEA.869619	https://doi.pangaea.de/10.1594/PANGAEA.869619	Data Analysis	Nichols and Stolze_Count Data.xls	figshare	doi:10.6084/m9.figshare.c.3722644	https://doi.org/10.6084/m9.figshare.c.3722644	197208
S25	Setting out the collectors and sample collection	Moss and lichen polsters	1	Sample preparation	Pollen counting	S25_T2_POL_1	Nichols-Stolze_2017_MOSSLICHEN.tab	PANGAEA	doi:10.1594/PANGAEA.869616	https://doi.pangaea.de/10.1594/PANGAEA.869616	Data Analysis	Nichols-Stolze_2017_xlsxfiles.tab	PANGAEA	doi:10.1594/PANGAEA.869619	https://doi.pangaea.de/10.1594/PANGAEA.869619	Data Analysis	Nichols and Stolze_Count Data.xls	figshare	doi:10.6084/m9.figshare.c.3722644	https://doi.org/10.6084/m9.figshare.c.3722644	197208
S25	Setting out the collectors and sample collection	Moss and lichen polsters	2	Sample preparation	Pollen counting	S25_T2_POL_2	Nichols-Stolze_2017_MOSSLICHEN.tab	PANGAEA	doi:10.1594/PANGAEA.869616	https://doi.pangaea.de/10.1594/PANGAEA.869616	Data Analysis	Nichols-Stolze_2017_xlsxfiles.tab	PANGAEA	doi:10.1594/PANGAEA.869619	https://doi.pangaea.de/10.1594/PANGAEA.869619	Data Analysis	Nichols and Stolze_Count Data.xls	figshare	doi:10.6084/m9.figshare.c.3722644	https://doi.org/10.6084/m9.figshare.c.3722644	197208
S25	Setting out the collectors and sample collection	Moss and lichen polsters	3	Sample preparation	Pollen counting	S25_T2_POL_3	Nichols-Stolze_2017_MOSSLICHEN.tab	PANGAEA	doi:10.1594/PANGAEA.869616	https://doi.pangaea.de/10.1594/PANGAEA.869616	Data Analysis	Nichols-Stolze_2017_xlsxfiles.tab	PANGAEA	doi:10.1594/PANGAEA.869619	https://doi.pangaea.de/10.1594/PANGAEA.869619	Data Analysis	Nichols and Stolze_Count Data.xls	figshare	doi:10.6084/m9.figshare.c.3722644	https://doi.org/10.6084/m9.figshare.c.3722644	197208
S25	Setting out the collectors and sample collection	Moss and lichen polsters	4	Sample preparation	Pollen counting	S25_T2_POL_4	Nichols-Stolze_2017_MOSSLICHEN.tab	PANGAEA	doi:10.1594/PANGAEA.869616	https://doi.pangaea.de/10.1594/PANGAEA.869616	Data Analysis	Nichols-Stolze_2017_xlsxfiles.tab	PANGAEA	doi:10.1594/PANGAEA.869619	https://doi.pangaea.de/10.1594/PANGAEA.869619	Data Analysis	Nichols and Stolze_Count Data.xls	figshare	doi:10.6084/m9.figshare.c.3722644	https://doi.org/10.6084/m9.figshare.c.3722644	197208
S25	Setting out the collectors and sample collection	Moss and lichen polsters	5	Sample preparation	Pollen counting	S25_T2_POL_5	Nichols-Stolze_2017_MOSSLICHEN.tab	PANGAEA	doi:10.1594/PANGAEA.869616	https://doi.pangaea.de/10.1594/PANGAEA.869616	Data Analysis	Nichols-Stolze_2017_xlsxfiles.tab	PANGAEA	doi:10.1594/PANGAEA.869619	https://doi.pangaea.de/10.1594/PANGAEA.869619	Data Analysis	Nichols and Stolze_Count Data.xls	figshare	doi:10.6084/m9.figshare.c.3722644	https://doi.org/10.6084/m9.figshare.c.3722644	197208
S25	Setting out the collectors and sample collection	Moss and lichen polsters	6	Sample preparation	Pollen counting	S25_T2_POL_6	Nichols-Stolze_2017_MOSSLICHEN.tab	PANGAEA	doi:10.1594/PANGAEA.869616	https://doi.pangaea.de/10.1594/PANGAEA.869616	Data Analysis	Nichols-Stolze_2017_xlsxfiles.tab	PANGAEA	doi:10.1594/PANGAEA.869619	https://doi.pangaea.de/10.1594/PANGAEA.869619	Data Analysis	Nichols and Stolze_Count Data.xls	figshare	doi:10.6084/m9.figshare.c.3722644	https://doi.org/10.6084/m9.figshare.c.3722644	197208
S25	Setting out the collectors and sample collection	Moss and lichen polsters	7	Sample preparation	Pollen counting	S25_T2_POL_7	Nichols-Stolze_2017_MOSSLICHEN.tab	PANGAEA	doi:10.1594/PANGAEA.869616	https://doi.pangaea.de/10.1594/PANGAEA.869616	Data Analysis	Nichols-Stolze_2017_xlsxfiles.tab	PANGAEA	doi:10.1594/PANGAEA.869619	https://doi.pangaea.de/10.1594/PANGAEA.869619	Data Analysis	Nichols and Stolze_Count Data.xls	figshare	doi:10.6084/m9.figshare.c.3722644	https://doi.org/10.6084/m9.figshare.c.3722644	197208
S25	Setting out the collectors and sample collection	Moss and lichen polsters	10	Sample preparation	Pollen counting	S25_T2_POL_10	Nichols-Stolze_2017_MOSSLICHEN.tab	PANGAEA	doi:10.1594/PANGAEA.869616	https://doi.pangaea.de/10.1594/PANGAEA.869616	Data Analysis	Nichols-Stolze_2017_xlsxfiles.tab	PANGAEA	doi:10.1594/PANGAEA.869619	https://doi.pangaea.de/10.1594/PANGAEA.869619	Data Analysis	Nichols and Stolze_Count Data.xls	figshare	doi:10.6084/m9.figshare.c.3722644	https://doi.org/10.6084/m9.figshare.c.3722644	197208
S26	Setting out the collectors and sample collection	Moss and lichen polsters	2	Sample preparation	Pollen counting	S26_T2_POL_2	Nichols-Stolze_2017_MOSSLICHEN.tab	PANGAEA	doi:10.1594/PANGAEA.869616	https://doi.pangaea.de/10.1594/PANGAEA.869616	Data Analysis	Nichols-Stolze_2017_xlsxfiles.tab	PANGAEA	doi:10.1594/PANGAEA.869619	https://doi.pangaea.de/10.1594/PANGAEA.869619	Data Analysis	Nichols and Stolze_Count Data.xls	figshare	doi:10.6084/m9.figshare.c.3722644	https://doi.org/10.6084/m9.figshare.c.3722644	197208
S26	Setting out the collectors and sample collection	Moss and lichen polsters	5	Sample preparation	Pollen counting	S26_T2_POL_5	Nichols-Stolze_2017_MOSSLICHEN.tab	PANGAEA	doi:10.1594/PANGAEA.869616	https://doi.pangaea.de/10.1594/PANGAEA.869616	Data Analysis	Nichols-Stolze_2017_xlsxfiles.tab	PANGAEA	doi:10.1594/PANGAEA.869619	https://doi.pangaea.de/10.1594/PANGAEA.869619	Data Analysis	Nichols and Stolze_Count Data.xls	figshare	doi:10.6084/m9.figshare.c.3722644	https://doi.org/10.6084/m9.figshare.c.3722644	197208
S26	Setting out the collectors and sample collection	Moss and lichen polsters	6	Sample preparation	Pollen counting	S26_T2_POL_6	Nichols-Stolze_2017_MOSSLICHEN.tab	PANGAEA	doi:10.1594/PANGAEA.869616	https://doi.pangaea.de/10.1594/PANGAEA.869616	Data Analysis	Nichols-Stolze_2017_xlsxfiles.tab	PANGAEA	doi:10.1594/PANGAEA.869619	https://doi.pangaea.de/10.1594/PANGAEA.869619	Data Analysis	Nichols and Stolze_Count Data.xls	figshare	doi:10.6084/m9.figshare.c.3722644	https://doi.org/10.6084/m9.figshare.c.3722644	197208
S26	Setting out the collectors and sample collection	Moss and lichen polsters	7	Sample preparation	Pollen counting	S26_T2_POL_7	Nichols-Stolze_2017_MOSSLICHEN.tab	PANGAEA	doi:10.1594/PANGAEA.869616	https://doi.pangaea.de/10.1594/PANGAEA.869616	Data Analysis	Nichols-Stolze_2017_xlsxfiles.tab	PANGAEA	doi:10.1594/PANGAEA.869619	https://doi.pangaea.de/10.1594/PANGAEA.869619	Data Analysis	Nichols and Stolze_Count Data.xls	figshare	doi:10.6084/m9.figshare.c.3722644	https://doi.org/10.6084/m9.figshare.c.3722644	197208
S26	Setting out the collectors and sample collection	Moss and lichen polsters	8	Sample preparation	Pollen counting	S26_T2_POL_8	Nichols-Stolze_2017_MOSSLICHEN.tab	PANGAEA	doi:10.1594/PANGAEA.869616	https://doi.pangaea.de/10.1594/PANGAEA.869616	Data Analysis	Nichols-Stolze_2017_xlsxfiles.tab	PANGAEA	doi:10.1594/PANGAEA.869619	https://doi.pangaea.de/10.1594/PANGAEA.869619	Data Analysis	Nichols and Stolze_Count Data.xls	figshare	doi:10.6084/m9.figshare.c.3722644	https://doi.org/10.6084/m9.figshare.c.3722644	197208
S26	Setting out the collectors and sample collection	Moss and lichen polsters	9	Sample preparation	Pollen counting	S26_T2_POL_9	Nichols-Stolze_2017_MOSSLICHEN.tab	PANGAEA	doi:10.1594/PANGAEA.869616	https://doi.pangaea.de/10.1594/PANGAEA.869616	Data Analysis	Nichols-Stolze_2017_xlsxfiles.tab	PANGAEA	doi:10.1594/PANGAEA.869619	https://doi.pangaea.de/10.1594/PANGAEA.869619	Data Analysis	Nichols and Stolze_Count Data.xls	figshare	doi:10.6084/m9.figshare.c.3722644	https://doi.org/10.6084/m9.figshare.c.3722644	197208
S26	Setting out the collectors and sample collection	Moss and lichen polsters	10	Sample preparation	Pollen counting	S26_T2_POL_10	Nichols-Stolze_2017_MOSSLICHEN.tab	PANGAEA	doi:10.1594/PANGAEA.869616	https://doi.pangaea.de/10.1594/PANGAEA.869616	Data Analysis	Nichols-Stolze_2017_xlsxfiles.tab	PANGAEA	doi:10.1594/PANGAEA.869619	https://doi.pangaea.de/10.1594/PANGAEA.869619	Data Analysis	Nichols and Stolze_Count Data.xls	figshare	doi:10.6084/m9.figshare.c.3722644	https://doi.org/10.6084/m9.figshare.c.3722644	197208
S27	Setting out the collectors and sample collection	Moss and lichen polsters	1	Sample preparation	Pollen counting	S27_T2_POL_1	Nichols-Stolze_2017_MOSSLICHEN.tab	PANGAEA	doi:10.1594/PANGAEA.869616	https://doi.pangaea.de/10.1594/PANGAEA.869616	Data Analysis	Nichols-Stolze_2017_xlsxfiles.tab	PANGAEA	doi:10.1594/PANGAEA.869619	https://doi.pangaea.de/10.1594/PANGAEA.869619	Data Analysis	Nichols and Stolze_Count Data.xls	figshare	doi:10.6084/m9.figshare.c.3722644	https://doi.org/10.6084/m9.figshare.c.3722644	197208
S27	Setting out the collectors and sample collection	Moss and lichen polsters	2	Sample preparation	Pollen counting	S27_T2_POL_2	Nichols-Stolze_2017_MOSSLICHEN.tab	PANGAEA	doi:10.1594/PANGAEA.869616	https://doi.pangaea.de/10.1594/PANGAEA.869616	Data Analysis	Nichols-Stolze_2017_xlsxfiles.tab	PANGAEA	doi:10.1594/PANGAEA.869619	https://doi.pangaea.de/10.1594/PANGAEA.869619	Data Analysis	Nichols and Stolze_Count Data.xls	figshare	doi:10.6084/m9.figshare.c.3722644	https://doi.org/10.6084/m9.figshare.c.3722644	197208
S27	Setting out the collectors and sample collection	Moss and lichen polsters	3	Sample preparation	Pollen counting	S27_T2_POL_3	Nichols-Stolze_2017_MOSSLICHEN.tab	PANGAEA	doi:10.1594/PANGAEA.869616	https://doi.pangaea.de/10.1594/PANGAEA.869616	Data Analysis	Nichols-Stolze_2017_xlsxfiles.tab	PANGAEA	doi:10.1594/PANGAEA.869619	https://doi.pangaea.de/10.1594/PANGAEA.869619	Data Analysis	Nichols and Stolze_Count Data.xls	figshare	doi:10.6084/m9.figshare.c.3722644	https://doi.org/10.6084/m9.figshare.c.3722644	197208
S27	Setting out the collectors and sample collection	Moss and lichen polsters	4	Sample preparation	Pollen counting	S27_T2_POL_4	Nichols-Stolze_2017_MOSSLICHEN.tab	PANGAEA	doi:10.1594/PANGAEA.869616	https://doi.pangaea.de/10.1594/PANGAEA.869616	Data Analysis	Nichols-Stolze_2017_xlsxfiles.tab	PANGAEA	doi:10.1594/PANGAEA.869619	https://doi.pangaea.de/10.1594/PANGAEA.869619	Data Analysis	Nichols and Stolze_Count Data.xls	figshare	doi:10.6084/m9.figshare.c.3722644	https://doi.org/10.6084/m9.figshare.c.3722644	197208
S27	Setting out the collectors and sample collection	Moss and lichen polsters	5	Sample preparation	Pollen counting	S27_T2_POL_5	Nichols-Stolze_2017_MOSSLICHEN.tab	PANGAEA	doi:10.1594/PANGAEA.869616	https://doi.pangaea.de/10.1594/PANGAEA.869616	Data Analysis	Nichols-Stolze_2017_xlsxfiles.tab	PANGAEA	doi:10.1594/PANGAEA.869619	https://doi.pangaea.de/10.1594/PANGAEA.869619	Data Analysis	Nichols and Stolze_Count Data.xls	figshare	doi:10.6084/m9.figshare.c.3722644	https://doi.org/10.6084/m9.figshare.c.3722644	197208
S27	Setting out the collectors and sample collection	Moss and lichen polsters	6	Sample preparation	Pollen counting	S27_T2_POL_6	Nichols-Stolze_2017_MOSSLICHEN.tab	PANGAEA	doi:10.1594/PANGAEA.869616	https://doi.pangaea.de/10.1594/PANGAEA.869616	Data Analysis	Nichols-Stolze_2017_xlsxfiles.tab	PANGAEA	doi:10.1594/PANGAEA.869619	https://doi.pangaea.de/10.1594/PANGAEA.869619	Data Analysis	Nichols and Stolze_Count Data.xls	figshare	doi:10.6084/m9.figshare.c.3722644	https://doi.org/10.6084/m9.figshare.c.3722644	197208
S27	Setting out the collectors and sample collection	Moss and lichen polsters	7	Sample preparation	Pollen counting	S27_T2_POL_7	Nichols-Stolze_2017_MOSSLICHEN.tab	PANGAEA	doi:10.1594/PANGAEA.869616	https://doi.pangaea.de/10.1594/PANGAEA.869616	Data Analysis	Nichols-Stolze_2017_xlsxfiles.tab	PANGAEA	doi:10.1594/PANGAEA.869619	https://doi.pangaea.de/10.1594/PANGAEA.869619	Data Analysis	Nichols and Stolze_Count Data.xls	figshare	doi:10.6084/m9.figshare.c.3722644	https://doi.org/10.6084/m9.figshare.c.3722644	197208
S27	Setting out the collectors and sample collection	Moss and lichen polsters	8	Sample preparation	Pollen counting	S27_T2_POL_8	Nichols-Stolze_2017_MOSSLICHEN.tab	PANGAEA	doi:10.1594/PANGAEA.869616	https://doi.pangaea.de/10.1594/PANGAEA.869616	Data Analysis	Nichols-Stolze_2017_xlsxfiles.tab	PANGAEA	doi:10.1594/PANGAEA.869619	https://doi.pangaea.de/10.1594/PANGAEA.869619	Data Analysis	Nichols and Stolze_Count Data.xls	figshare	doi:10.6084/m9.figshare.c.3722644	https://doi.org/10.6084/m9.figshare.c.3722644	197208
S27	Setting out the collectors and sample collection	Moss and lichen polsters	9	Sample preparation	Pollen counting	S27_T2_POL_9	Nichols-Stolze_2017_MOSSLICHEN.tab	PANGAEA	doi:10.1594/PANGAEA.869616	https://doi.pangaea.de/10.1594/PANGAEA.869616	Data Analysis	Nichols-Stolze_2017_xlsxfiles.tab	PANGAEA	doi:10.1594/PANGAEA.869619	https://doi.pangaea.de/10.1594/PANGAEA.869619	Data Analysis	Nichols and Stolze_Count Data.xls	figshare	doi:10.6084/m9.figshare.c.3722644	https://doi.org/10.6084/m9.figshare.c.3722644	197208
S27	Setting out the collectors and sample collection	Moss and lichen polsters	10	Sample preparation	Pollen counting	S27_T2_POL_10	Nichols-Stolze_2017_MOSSLICHEN.tab	PANGAEA	doi:10.1594/PANGAEA.869616	https://doi.pangaea.de/10.1594/PANGAEA.869616	Data Analysis	Nichols-Stolze_2017_xlsxfiles.tab	PANGAEA	doi:10.1594/PANGAEA.869619	https://doi.pangaea.de/10.1594/PANGAEA.869619	Data Analysis	Nichols and Stolze_Count Data.xls	figshare	doi:10.6084/m9.figshare.c.3722644	https://doi.org/10.6084/m9.figshare.c.3722644	197208
S28	Setting out the collectors and sample collection	Moss and lichen polsters	1	Sample preparation	Pollen counting	S28_T2_POL_1	Nichols-Stolze_2017_MOSSLICHEN.tab	PANGAEA	doi:10.1594/PANGAEA.869616	https://doi.pangaea.de/10.1594/PANGAEA.869616	Data Analysis	Nichols-Stolze_2017_xlsxfiles.tab	PANGAEA	doi:10.1594/PANGAEA.869619	https://doi.pangaea.de/10.1594/PANGAEA.869619	Data Analysis	Nichols and Stolze_Count Data.xls	figshare	doi:10.6084/m9.figshare.c.3722644	https://doi.org/10.6084/m9.figshare.c.3722644	197208
S28	Setting out the collectors and sample collection	Moss and lichen polsters	2	Sample preparation	Pollen counting	S28_T2_POL_2	Nichols-Stolze_2017_MOSSLICHEN.tab	PANGAEA	doi:10.1594/PANGAEA.869616	https://doi.pangaea.de/10.1594/PANGAEA.869616	Data Analysis	Nichols-Stolze_2017_xlsxfiles.tab	PANGAEA	doi:10.1594/PANGAEA.869619	https://doi.pangaea.de/10.1594/PANGAEA.869619	Data Analysis	Nichols and Stolze_Count Data.xls	figshare	doi:10.6084/m9.figshare.c.3722644	https://doi.org/10.6084/m9.figshare.c.3722644	197208
S28	Setting out the collectors and sample collection	Moss and lichen polsters	3	Sample preparation	Pollen counting	S28_T2_POL_3	Nichols-Stolze_2017_MOSSLICHEN.tab	PANGAEA	doi:10.1594/PANGAEA.869616	https://doi.pangaea.de/10.1594/PANGAEA.869616	Data Analysis	Nichols-Stolze_2017_xlsxfiles.tab	PANGAEA	doi:10.1594/PANGAEA.869619	https://doi.pangaea.de/10.1594/PANGAEA.869619	Data Analysis	Nichols and Stolze_Count Data.xls	figshare	doi:10.6084/m9.figshare.c.3722644	https://doi.org/10.6084/m9.figshare.c.3722644	197208
S28	Setting out the collectors and sample collection	Moss and lichen polsters	4	Sample preparation	Pollen counting	S28_T2_POL_4	Nichols-Stolze_2017_MOSSLICHEN.tab	PANGAEA	doi:10.1594/PANGAEA.869616	https://doi.pangaea.de/10.1594/PANGAEA.869616	Data Analysis	Nichols-Stolze_2017_xlsxfiles.tab	PANGAEA	doi:10.1594/PANGAEA.869619	https://doi.pangaea.de/10.1594/PANGAEA.869619	Data Analysis	Nichols and Stolze_Count Data.xls	figshare	doi:10.6084/m9.figshare.c.3722644	https://doi.org/10.6084/m9.figshare.c.3722644	197208
S28	Setting out the collectors and sample collection	Moss and lichen polsters	5	Sample preparation	Pollen counting	S28_T2_POL_5	Nichols-Stolze_2017_MOSSLICHEN.tab	PANGAEA	doi:10.1594/PANGAEA.869616	https://doi.pangaea.de/10.1594/PANGAEA.869616	Data Analysis	Nichols-Stolze_2017_xlsxfiles.tab	PANGAEA	doi:10.1594/PANGAEA.869619	https://doi.pangaea.de/10.1594/PANGAEA.869619	Data Analysis	Nichols and Stolze_Count Data.xls	figshare	doi:10.6084/m9.figshare.c.3722644	https://doi.org/10.6084/m9.figshare.c.3722644	197208
S28	Setting out the collectors and sample collection	Moss and lichen polsters	6	Sample preparation	Pollen counting	S28_T2_POL_6	Nichols-Stolze_2017_MOSSLICHEN.tab	PANGAEA	doi:10.1594/PANGAEA.869616	https://doi.pangaea.de/10.1594/PANGAEA.869616	Data Analysis	Nichols-Stolze_2017_xlsxfiles.tab	PANGAEA	doi:10.1594/PANGAEA.869619	https://doi.pangaea.de/10.1594/PANGAEA.869619	Data Analysis	Nichols and Stolze_Count Data.xls	figshare	doi:10.6084/m9.figshare.c.3722644	https://doi.org/10.6084/m9.figshare.c.3722644	197208
S28	Setting out the collectors and sample collection	Moss and lichen polsters	7	Sample preparation	Pollen counting	S28_T2_POL_7	Nichols-Stolze_2017_MOSSLICHEN.tab	PANGAEA	doi:10.1594/PANGAEA.869616	https://doi.pangaea.de/10.1594/PANGAEA.869616	Data Analysis	Nichols-Stolze_2017_xlsxfiles.tab	PANGAEA	doi:10.1594/PANGAEA.869619	https://doi.pangaea.de/10.1594/PANGAEA.869619	Data Analysis	Nichols and Stolze_Count Data.xls	figshare	doi:10.6084/m9.figshare.c.3722644	https://doi.org/10.6084/m9.figshare.c.3722644	197208
S28	Setting out the collectors and sample collection	Moss and lichen polsters	8	Sample preparation	Pollen counting	S28_T2_POL_8	Nichols-Stolze_2017_MOSSLICHEN.tab	PANGAEA	doi:10.1594/PANGAEA.869616	https://doi.pangaea.de/10.1594/PANGAEA.869616	Data Analysis	Nichols-Stolze_2017_xlsxfiles.tab	PANGAEA	doi:10.1594/PANGAEA.869619	https://doi.pangaea.de/10.1594/PANGAEA.869619	Data Analysis	Nichols and Stolze_Count Data.xls	figshare	doi:10.6084/m9.figshare.c.3722644	https://doi.org/10.6084/m9.figshare.c.3722644	197208
S28	Setting out the collectors and sample collection	Moss and lichen polsters	9	Sample preparation	Pollen counting	S28_T2_POL_9	Nichols-Stolze_2017_MOSSLICHEN.tab	PANGAEA	doi:10.1594/PANGAEA.869616	https://doi.pangaea.de/10.1594/PANGAEA.869616	Data Analysis	Nichols-Stolze_2017_xlsxfiles.tab	PANGAEA	doi:10.1594/PANGAEA.869619	https://doi.pangaea.de/10.1594/PANGAEA.869619	Data Analysis	Nichols and Stolze_Count Data.xls	figshare	doi:10.6084/m9.figshare.c.3722644	https://doi.org/10.6084/m9.figshare.c.3722644	197208
S28	Setting out the collectors and sample collection	Moss and lichen polsters	10	Sample preparation	Pollen counting	S28_T2_POL_10	Nichols-Stolze_2017_MOSSLICHEN.tab	PANGAEA	doi:10.1594/PANGAEA.869616	https://doi.pangaea.de/10.1594/PANGAEA.869616	Data Analysis	Nichols-Stolze_2017_xlsxfiles.tab	PANGAEA	doi:10.1594/PANGAEA.869619	https://doi.pangaea.de/10.1594/PANGAEA.869619	Data Analysis	Nichols and Stolze_Count Data.xls	figshare	doi:10.6084/m9.figshare.c.3722644	https://doi.org/10.6084/m9.figshare.c.3722644	197208
S29	Setting out the collectors and sample collection	Moss and lichen polsters	1	Sample preparation	Pollen counting	S29_T2_POL_1	Nichols-Stolze_2017_MOSSLICHEN.tab	PANGAEA	doi:10.1594/PANGAEA.869616	https://doi.pangaea.de/10.1594/PANGAEA.869616	Data Analysis	Nichols-Stolze_2017_xlsxfiles.tab	PANGAEA	doi:10.1594/PANGAEA.869619	https://doi.pangaea.de/10.1594/PANGAEA.869619	Data Analysis	Nichols and Stolze_Count Data.xls	figshare	doi:10.6084/m9.figshare.c.3722644	https://doi.org/10.6084/m9.figshare.c.3722644	197208
S29	Setting out the collectors and sample collection	Moss and lichen polsters	2	Sample preparation	Pollen counting	S29_T2_POL_2	Nichols-Stolze_2017_MOSSLICHEN.tab	PANGAEA	doi:10.1594/PANGAEA.869616	https://doi.pangaea.de/10.1594/PANGAEA.869616	Data Analysis	Nichols-Stolze_2017_xlsxfiles.tab	PANGAEA	doi:10.1594/PANGAEA.869619	https://doi.pangaea.de/10.1594/PANGAEA.869619	Data Analysis	Nichols and Stolze_Count Data.xls	figshare	doi:10.6084/m9.figshare.c.3722644	https://doi.org/10.6084/m9.figshare.c.3722644	197208
S29	Setting out the collectors and sample collection	Moss and lichen polsters	4	Sample preparation	Pollen counting	S29_T2_POL_4	Nichols-Stolze_2017_MOSSLICHEN.tab	PANGAEA	doi:10.1594/PANGAEA.869616	https://doi.pangaea.de/10.1594/PANGAEA.869616	Data Analysis	Nichols-Stolze_2017_xlsxfiles.tab	PANGAEA	doi:10.1594/PANGAEA.869619	https://doi.pangaea.de/10.1594/PANGAEA.869619	Data Analysis	Nichols and Stolze_Count Data.xls	figshare	doi:10.6084/m9.figshare.c.3722644	https://doi.org/10.6084/m9.figshare.c.3722644	197208
S29	Setting out the collectors and sample collection	Moss and lichen polsters	5	Sample preparation	Pollen counting	S29_T2_POL_5	Nichols-Stolze_2017_MOSSLICHEN.tab	PANGAEA	doi:10.1594/PANGAEA.869616	https://doi.pangaea.de/10.1594/PANGAEA.869616	Data Analysis	Nichols-Stolze_2017_xlsxfiles.tab	PANGAEA	doi:10.1594/PANGAEA.869619	https://doi.pangaea.de/10.1594/PANGAEA.869619	Data Analysis	Nichols and Stolze_Count Data.xls	figshare	doi:10.6084/m9.figshare.c.3722644	https://doi.org/10.6084/m9.figshare.c.3722644	197208
S29	Setting out the collectors and sample collection	Moss and lichen polsters	6	Sample preparation	Pollen counting	S29_T2_POL_6	Nichols-Stolze_2017_MOSSLICHEN.tab	PANGAEA	doi:10.1594/PANGAEA.869616	https://doi.pangaea.de/10.1594/PANGAEA.869616	Data Analysis	Nichols-Stolze_2017_xlsxfiles.tab	PANGAEA	doi:10.1594/PANGAEA.869619	https://doi.pangaea.de/10.1594/PANGAEA.869619	Data Analysis	Nichols and Stolze_Count Data.xls	figshare	doi:10.6084/m9.figshare.c.3722644	https://doi.org/10.6084/m9.figshare.c.3722644	197208
S29	Setting out the collectors and sample collection	Moss and lichen polsters	7	Sample preparation	Pollen counting	S29_T2_POL_7	Nichols-Stolze_2017_MOSSLICHEN.tab	PANGAEA	doi:10.1594/PANGAEA.869616	https://doi.pangaea.de/10.1594/PANGAEA.869616	Data Analysis	Nichols-Stolze_2017_xlsxfiles.tab	PANGAEA	doi:10.1594/PANGAEA.869619	https://doi.pangaea.de/10.1594/PANGAEA.869619	Data Analysis	Nichols and Stolze_Count Data.xls	figshare	doi:10.6084/m9.figshare.c.3722644	https://doi.org/10.6084/m9.figshare.c.3722644	197208
S29	Setting out the collectors and sample collection	Moss and lichen polsters	8	Sample preparation	Pollen counting	S29_T2_POL_8	Nichols-Stolze_2017_MOSSLICHEN.tab	PANGAEA	doi:10.1594/PANGAEA.869616	https://doi.pangaea.de/10.1594/PANGAEA.869616	Data Analysis	Nichols-Stolze_2017_xlsxfiles.tab	PANGAEA	doi:10.1594/PANGAEA.869619	https://doi.pangaea.de/10.1594/PANGAEA.869619	Data Analysis	Nichols and Stolze_Count Data.xls	figshare	doi:10.6084/m9.figshare.c.3722644	https://doi.org/10.6084/m9.figshare.c.3722644	197208
S29	Setting out the collectors and sample collection	Moss and lichen polsters	9	Sample preparation	Pollen counting	S29_T2_POL_9	Nichols-Stolze_2017_MOSSLICHEN.tab	PANGAEA	doi:10.1594/PANGAEA.869616	https://doi.pangaea.de/10.1594/PANGAEA.869616	Data Analysis	Nichols-Stolze_2017_xlsxfiles.tab	PANGAEA	doi:10.1594/PANGAEA.869619	https://doi.pangaea.de/10.1594/PANGAEA.869619	Data Analysis	Nichols and Stolze_Count Data.xls	figshare	doi:10.6084/m9.figshare.c.3722644	https://doi.org/10.6084/m9.figshare.c.3722644	197208
S29	Setting out the collectors and sample collection	Moss and lichen polsters	10	Sample preparation	Pollen counting	S29_T2_POL_10	Nichols-Stolze_2017_MOSSLICHEN.tab	PANGAEA	doi:10.1594/PANGAEA.869616	https://doi.pangaea.de/10.1594/PANGAEA.869616	Data Analysis	Nichols-Stolze_2017_xlsxfiles.tab	PANGAEA	doi:10.1594/PANGAEA.869619	https://doi.pangaea.de/10.1594/PANGAEA.869619	Data Analysis	Nichols and Stolze_Count Data.xls	figshare	doi:10.6084/m9.figshare.c.3722644	https://doi.org/10.6084/m9.figshare.c.3722644	197208
S29	Setting out the collectors and sample collection	Moss and lichen polsters	1	Sample preparation	Pollen counting	S29_T3_POL_1	Nichols-Stolze_2017_MOSSLICHEN.tab	PANGAEA	doi:10.1594/PANGAEA.869616	https://doi.pangaea.de/10.1594/PANGAEA.869616	Data Analysis	Nichols-Stolze_2017_xlsxfiles.tab	PANGAEA	doi:10.1594/PANGAEA.869619	https://doi.pangaea.de/10.1594/PANGAEA.869619	Data Analysis	Nichols and Stolze_Count Data.xls	figshare	doi:10.6084/m9.figshare.c.3722644	https://doi.org/10.6084/m9.figshare.c.3722644	197308
S29	Setting out the collectors and sample collection	Moss and lichen polsters	2	Sample preparation	Pollen counting	S29_T3_POL_2	Nichols-Stolze_2017_MOSSLICHEN.tab	PANGAEA	doi:10.1594/PANGAEA.869616	https://doi.pangaea.de/10.1594/PANGAEA.869616	Data Analysis	Nichols-Stolze_2017_xlsxfiles.tab	PANGAEA	doi:10.1594/PANGAEA.869619	https://doi.pangaea.de/10.1594/PANGAEA.869619	Data Analysis	Nichols and Stolze_Count Data.xls	figshare	doi:10.6084/m9.figshare.c.3722644	https://doi.org/10.6084/m9.figshare.c.3722644	197308
