# Supplementary material for: Modern pollen data from the Canadian Arctic, 1972–1973
Source: Sci Data. 2017 May 16;4:170065. doi: 10.1038/sdata.2017.65 (PMC5433388; doi:10.1038/sdata.2017.65)
Supplement: Supplementary file 1 [file sdata201765-isa1.zip › a_vegetation_Stolze.txt]

Sample Name	Protocol REF	Assay Name	Raw Data File	Comment[Data Repository]	Comment[Data Record Accession]	Comment[Data Record URI]	Protocol REF	Derived Data File	Comment[Data Repository]	Comment[Data Record Accession]	Comment[Data Record URI]
S1	Vegetation description	CanArct_S1	Nichols-Stolze_2017_sites.tab	PANGAEA	doi:10.1594/PANGAEA.869617	https://doi.pangaea.de/10.1594/PANGAEA.869617	Data Analysis	Nichols-Stolze_2017_xlsxfiles.tab	PANGAEA	doi:10.1594/PANGAEA.869619	https://doi.pangaea.de/10.1594/PANGAEA.869619
S2	Vegetation description	CanArct_S2	Nichols-Stolze_2017_sites.tab	PANGAEA	doi:10.1594/PANGAEA.869617	https://doi.pangaea.de/10.1594/PANGAEA.869617	Data Analysis	Nichols-Stolze_2017_xlsxfiles.tab	PANGAEA	doi:10.1594/PANGAEA.869619	https://doi.pangaea.de/10.1594/PANGAEA.869619
S3	Vegetation description	CanArct_S3	Nichols-Stolze_2017_sites.tab	PANGAEA	doi:10.1594/PANGAEA.869617	https://doi.pangaea.de/10.1594/PANGAEA.869617	Data Analysis	Nichols-Stolze_2017_xlsxfiles.tab	PANGAEA	doi:10.1594/PANGAEA.869619	https://doi.pangaea.de/10.1594/PANGAEA.869619
S4	Vegetation description	CanArct_S4	Nichols-Stolze_2017_sites.tab	PANGAEA	doi:10.1594/PANGAEA.869617	https://doi.pangaea.de/10.1594/PANGAEA.869617	Data Analysis	Nichols-Stolze_2017_xlsxfiles.tab	PANGAEA	doi:10.1594/PANGAEA.869619	https://doi.pangaea.de/10.1594/PANGAEA.869619
S5	Vegetation description	CanArct_S5	Nichols-Stolze_2017_sites.tab	PANGAEA	doi:10.1594/PANGAEA.869617	https://doi.pangaea.de/10.1594/PANGAEA.869617	Data Analysis	Nichols-Stolze_2017_xlsxfiles.tab	PANGAEA	doi:10.1594/PANGAEA.869619	https://doi.pangaea.de/10.1594/PANGAEA.869619
S6	Vegetation description	CanArct_S6	Nichols-Stolze_2017_sites.tab	PANGAEA	doi:10.1594/PANGAEA.869617	https://doi.pangaea.de/10.1594/PANGAEA.869617	Data Analysis	Nichols-Stolze_2017_xlsxfiles.tab	PANGAEA	doi:10.1594/PANGAEA.869619	https://doi.pangaea.de/10.1594/PANGAEA.869619
S7	Vegetation description	CanArct_S7	Nichols-Stolze_2017_sites.tab	PANGAEA	doi:10.1594/PANGAEA.869617	https://doi.pangaea.de/10.1594/PANGAEA.869617	Data Analysis	Nichols-Stolze_2017_xlsxfiles.tab	PANGAEA	doi:10.1594/PANGAEA.869619	https://doi.pangaea.de/10.1594/PANGAEA.869619
S8	Vegetation description	CanArct_S8	Nichols-Stolze_2017_sites.tab	PANGAEA	doi:10.1594/PANGAEA.869617	https://doi.pangaea.de/10.1594/PANGAEA.869617	Data Analysis	Nichols-Stolze_2017_xlsxfiles.tab	PANGAEA	doi:10.1594/PANGAEA.869619	https://doi.pangaea.de/10.1594/PANGAEA.869619
S9	Vegetation description	CanArct_S9	Nichols-Stolze_2017_sites.tab	PANGAEA	doi:10.1594/PANGAEA.869617	https://doi.pangaea.de/10.1594/PANGAEA.869617	Data Analysis	Nichols-Stolze_2017_xlsxfiles.tab	PANGAEA	doi:10.1594/PANGAEA.869619	https://doi.pangaea.de/10.1594/PANGAEA.869619
S10	Vegetation description	CanArct_S10	Nichols-Stolze_2017_sites.tab	PANGAEA	doi:10.1594/PANGAEA.869617	https://doi.pangaea.de/10.1594/PANGAEA.869617	Data Analysis	Nichols-Stolze_2017_xlsxfiles.tab	PANGAEA	doi:10.1594/PANGAEA.869619	https://doi.pangaea.de/10.1594/PANGAEA.869619
S11	Vegetation description	CanArct_S11	Nichols-Stolze_2017_sites.tab	PANGAEA	doi:10.1594/PANGAEA.869617	https://doi.pangaea.de/10.1594/PANGAEA.869617	Data Analysis	Nichols-Stolze_2017_xlsxfiles.tab	PANGAEA	doi:10.1594/PANGAEA.869619	https://doi.pangaea.de/10.1594/PANGAEA.869619
S12	Vegetation description	CanArct_S12	Nichols-Stolze_2017_sites.tab	PANGAEA	doi:10.1594/PANGAEA.869617	https://doi.pangaea.de/10.1594/PANGAEA.869617	Data Analysis	Nichols-Stolze_2017_xlsxfiles.tab	PANGAEA	doi:10.1594/PANGAEA.869619	https://doi.pangaea.de/10.1594/PANGAEA.869619
S13	Vegetation description	CanArct_S13	Nichols-Stolze_2017_sites.tab	PANGAEA	doi:10.1594/PANGAEA.869617	https://doi.pangaea.de/10.1594/PANGAEA.869617	Data Analysis	Nichols-Stolze_2017_xlsxfiles.tab	PANGAEA	doi:10.1594/PANGAEA.869619	https://doi.pangaea.de/10.1594/PANGAEA.869619
S14	Vegetation description	CanArct_S14	Nichols-Stolze_2017_sites.tab	PANGAEA	doi:10.1594/PANGAEA.869617	https://doi.pangaea.de/10.1594/PANGAEA.869617	Data Analysis	Nichols-Stolze_2017_xlsxfiles.tab	PANGAEA	doi:10.1594/PANGAEA.869619	https://doi.pangaea.de/10.1594/PANGAEA.869619
S15	Vegetation description	CanArct_S15	Nichols-Stolze_2017_sites.tab	PANGAEA	doi:10.1594/PANGAEA.869617	https://doi.pangaea.de/10.1594/PANGAEA.869617	Data Analysis	Nichols-Stolze_2017_xlsxfiles.tab	PANGAEA	doi:10.1594/PANGAEA.869619	https://doi.pangaea.de/10.1594/PANGAEA.869619
S16	Vegetation description	CanArct_S16	Nichols-Stolze_2017_sites.tab	PANGAEA	doi:10.1594/PANGAEA.869617	https://doi.pangaea.de/10.1594/PANGAEA.869617	Data Analysis	Nichols-Stolze_2017_xlsxfiles.tab	PANGAEA	doi:10.1594/PANGAEA.869619	https://doi.pangaea.de/10.1594/PANGAEA.869619
S17	Vegetation description	CanArct_S17	Nichols-Stolze_2017_sites.tab	PANGAEA	doi:10.1594/PANGAEA.869617	https://doi.pangaea.de/10.1594/PANGAEA.869617	Data Analysis	Nichols-Stolze_2017_xlsxfiles.tab	PANGAEA	doi:10.1594/PANGAEA.869619	https://doi.pangaea.de/10.1594/PANGAEA.869619
S18	Vegetation description	CanArct_S18	Nichols-Stolze_2017_sites.tab	PANGAEA	doi:10.1594/PANGAEA.869617	https://doi.pangaea.de/10.1594/PANGAEA.869617	Data Analysis	Nichols-Stolze_2017_xlsxfiles.tab	PANGAEA	doi:10.1594/PANGAEA.869619	https://doi.pangaea.de/10.1594/PANGAEA.869619
S19	Vegetation description	CanArct_S19	Nichols-Stolze_2017_sites.tab	PANGAEA	doi:10.1594/PANGAEA.869617	https://doi.pangaea.de/10.1594/PANGAEA.869617	Data Analysis	Nichols-Stolze_2017_xlsxfiles.tab	PANGAEA	doi:10.1594/PANGAEA.869619	https://doi.pangaea.de/10.1594/PANGAEA.869619
S20	Vegetation description	CanArct_S20	Nichols-Stolze_2017_sites.tab	PANGAEA	doi:10.1594/PANGAEA.869617	https://doi.pangaea.de/10.1594/PANGAEA.869617	Data Analysis	Nichols-Stolze_2017_xlsxfiles.tab	PANGAEA	doi:10.1594/PANGAEA.869619	https://doi.pangaea.de/10.1594/PANGAEA.869619
S21	Vegetation description	CanArct_S21	Nichols-Stolze_2017_sites.tab	PANGAEA	doi:10.1594/PANGAEA.869617	https://doi.pangaea.de/10.1594/PANGAEA.869617	Data Analysis	Nichols-Stolze_2017_xlsxfiles.tab	PANGAEA	doi:10.1594/PANGAEA.869619	https://doi.pangaea.de/10.1594/PANGAEA.869619
S22	Vegetation description	CanArct_S22	Nichols-Stolze_2017_sites.tab	PANGAEA	doi:10.1594/PANGAEA.869617	https://doi.pangaea.de/10.1594/PANGAEA.869617	Data Analysis	Nichols-Stolze_2017_xlsxfiles.tab	PANGAEA	doi:10.1594/PANGAEA.869619	https://doi.pangaea.de/10.1594/PANGAEA.869619
S23	Vegetation description	CanArct_S23	Nichols-Stolze_2017_sites.tab	PANGAEA	doi:10.1594/PANGAEA.869617	https://doi.pangaea.de/10.1594/PANGAEA.869617	Data Analysis	Nichols-Stolze_2017_xlsxfiles.tab	PANGAEA	doi:10.1594/PANGAEA.869619	https://doi.pangaea.de/10.1594/PANGAEA.869619
S24	Vegetation description	CanArct_S24	Nichols-Stolze_2017_sites.tab	PANGAEA	doi:10.1594/PANGAEA.869617	https://doi.pangaea.de/10.1594/PANGAEA.869617	Data Analysis	Nichols-Stolze_2017_xlsxfiles.tab	PANGAEA	doi:10.1594/PANGAEA.869619	https://doi.pangaea.de/10.1594/PANGAEA.869619
S25	Vegetation description	CanArct_S25	Nichols-Stolze_2017_sites.tab	PANGAEA	doi:10.1594/PANGAEA.869617	https://doi.pangaea.de/10.1594/PANGAEA.869617	Data Analysis	Nichols-Stolze_2017_xlsxfiles.tab	PANGAEA	doi:10.1594/PANGAEA.869619	https://doi.pangaea.de/10.1594/PANGAEA.869619
S26	Vegetation description	CanArct_S26	Nichols-Stolze_2017_sites.tab	PANGAEA	doi:10.1594/PANGAEA.869617	https://doi.pangaea.de/10.1594/PANGAEA.869617	Data Analysis	Nichols-Stolze_2017_xlsxfiles.tab	PANGAEA	doi:10.1594/PANGAEA.869619	https://doi.pangaea.de/10.1594/PANGAEA.869619
S27	Vegetation description	CanArct_S27	Nichols-Stolze_2017_sites.tab	PANGAEA	doi:10.1594/PANGAEA.869617	https://doi.pangaea.de/10.1594/PANGAEA.869617	Data Analysis	Nichols-Stolze_2017_xlsxfiles.tab	PANGAEA	doi:10.1594/PANGAEA.869619	https://doi.pangaea.de/10.1594/PANGAEA.869619
S28	Vegetation description	CanArct_S28	Nichols-Stolze_2017_sites.tab	PANGAEA	doi:10.1594/PANGAEA.869617	https://doi.pangaea.de/10.1594/PANGAEA.869617	Data Analysis	Nichols-Stolze_2017_xlsxfiles.tab	PANGAEA	doi:10.1594/PANGAEA.869619	https://doi.pangaea.de/10.1594/PANGAEA.869619
S29	Vegetation description	CanArct_S29	Nichols-Stolze_2017_sites.tab	PANGAEA	doi:10.1594/PANGAEA.869617	https://doi.pangaea.de/10.1594/PANGAEA.869617	Data Analysis	Nichols-Stolze_2017_xlsxfiles.tab	PANGAEA	doi:10.1594/PANGAEA.869619	https://doi.pangaea.de/10.1594/PANGAEA.869619
A	Vegetation description	CanArct_A	Nichols-Stolze_2017_sites.tab	PANGAEA	doi:10.1594/PANGAEA.869617	https://doi.pangaea.de/10.1594/PANGAEA.869617	Data Analysis	Nichols-Stolze_2017_xlsxfiles.tab	PANGAEA	doi:10.1594/PANGAEA.869619	https://doi.pangaea.de/10.1594/PANGAEA.869619
B	Vegetation description	CanArct_B	Nichols-Stolze_2017_sites.tab	PANGAEA	doi:10.1594/PANGAEA.869617	https://doi.pangaea.de/10.1594/PANGAEA.869617	Data Analysis	Nichols-Stolze_2017_xlsxfiles.tab	PANGAEA	doi:10.1594/PANGAEA.869619	https://doi.pangaea.de/10.1594/PANGAEA.869619
C	Vegetation description	CanArct_C	Nichols-Stolze_2017_sites.tab	PANGAEA	doi:10.1594/PANGAEA.869617	https://doi.pangaea.de/10.1594/PANGAEA.869617	Data Analysis	Nichols-Stolze_2017_xlsxfiles.tab	PANGAEA	doi:10.1594/PANGAEA.869619	https://doi.pangaea.de/10.1594/PANGAEA.869619
D	Vegetation description	CanArct_D	Nichols-Stolze_2017_sites.tab	PANGAEA	doi:10.1594/PANGAEA.869617	https://doi.pangaea.de/10.1594/PANGAEA.869617	Data Analysis	Nichols-Stolze_2017_xlsxfiles.tab	PANGAEA	doi:10.1594/PANGAEA.869619	https://doi.pangaea.de/10.1594/PANGAEA.869619
E	Vegetation description	CanArct_E	Nichols-Stolze_2017_sites.tab	PANGAEA	doi:10.1594/PANGAEA.869617	https://doi.pangaea.de/10.1594/PANGAEA.869617	Data Analysis	Nichols-Stolze_2017_xlsxfiles.tab	PANGAEA	doi:10.1594/PANGAEA.869619	https://doi.pangaea.de/10.1594/PANGAEA.869619
